# Supplementary material for: New Ca. Liberibacter psyllaurous haplotype resurrected from a 49-year-old specimen of Solanum umbelliferum: a native host of the psyllid vector
Source: Sci Rep. 2019 Jul 2;9:9530. doi: 10.1038/s41598-019-45975-6 (PMC6606623; doi:10.1038/s41598-019-45975-6)
Supplement: Supplementary file 2 — Dataset 1–15 [file 41598_2019_45975_MOESM2_ESM.xlsx]

## Sheet: Sup Table 1
Supplementary Table 1: List of herbarium samples									Herbarium 46			Herbarium 51			Herbarium 54			Herbarium 59			Herbarium 61
Note: Detailed information of each herbarium sample listed can be found by accession numbers in University of California Riverside herbarium database (http://ucr.ucr.edu/vascularsUCR_index.php) or Consortium of California Herbaria (http://ucjeps.berkeley.edu/consortium/).									Accession #:	UCR-16406		Accession #:	UCR-91422		Accession #:	UCR-151110		Accession #:	UCR-225618		Accession #:	UCR-270309
Sample Number	Accession number from UCR herbarium database	Year	Place	species	DNA concentration (ng/µl)	A260/A280 (DNA purity)	A260/230 (DNA purity)		Family:	Solanaceae		Family:	Solanaceae		Family:	Solanaceae		Family:	Solanaceae		Family:	Solanaceae
Herbarium 1	UCR-136651	1929	United States, California (State), Kern (County)	Solanum elaeagnifolium Cav.	188.4	1.99	1.92		Scientific Name:	Solanum umbelliferum Eschsch.		Scientific Name:	Solanum umbelliferum Eschsch.		Scientific Name:	Solanum umbelliferum Eschsch.		Scientific Name:	Solanum umbelliferum Eschsch.		Scientific Name:	Solanum umbelliferum Eschsch.
Herbarium 2	UCR-131713	1932	United States, California (State), Riverside (County)	Solanum elaeagnifolium Cav.	101	1.94	1.75		Type:			Type:			Type:			Type:			Type:
Herbarium 3	UCR-25394	1937	United States, California (State), San Bernardino (County)	Solanum elaeagnifolium Cav.	185.8	1.97	1.79		Collector:	Jean Texera		Collector:	Scott D. White		Collector:	Scott D. White		Collector:	Andrew C. Sanders		Collector:	Teresa B. Salvato
Herbarium 4	UCR-129250	1938	United States, Oklahoma (State), Custer (County)	Solanum elaeagnifolium Cav.	48.7	2.04	1.86		Collector Number:	22		Collector Number:	2661		Collector Number:	7431		Collector Number:	38841		Collector Number:	8378
Herbarium 5	UCR-95557	1947	United States, California (State), San Bernardino (County)	Solanum elaeagnifolium Cav.	94.2	1.96	1.79		Collection Date:	#########		Collection Date:	1995-03-30		Collection Date:	#########		Collection Date:	2011-03-29		Collection Date:	2016-04-26
Herbarium 6	UCR-19143	1952	United States, California (State), San Bernardino (County)	Solanum elaeagnifolium Cav.	198.1	1.98	1.86		Associated Collectors:			Associated Collectors:			Associated Collectors:			Associated Collectors:	T.B. Salvato		Associated Collectors:	Arlee M. Montalvo, Rari E. Marcs
Herbarium 7	UCR-197951	1952	United States, California (State), Fresno (County)	Solanum elaeagnifolium Cav.	54.8	1.95	1.69		Determiner:	T.B. Salvato		Determiner:	T.B. Salvato		Determiner:	T.B. Salvato		Determiner:			Determiner:
Herbarium 8	UCR-197989	1953	United States, California (State), Yolo (County)	Solanum elaeagnifolium Cav.	155.3	1.99	1.95		Determination Date:	2019-06-09		Determination Date:	2019-06-09		Determination Date:	2019-06-09		Determination Date:			Determination Date:
Herbarium 9	UCR-118983	1960	United States, California (State), Yolo (County)	Solanum elaeagnifolium Cav.	156.9	2	2.02		Country:	United States		Country:	United States		Country:	United States		Country:	United States		Country:	United States
Herbarium 10	UCR-109753	1967	United States, California (State), Kern (County)	Solanum elaeagnifolium Cav.	40.6	1.95	1.52		State:	California		State:	California		State:	California		State:	California		State:	California
Herbarium 11	UCR-35274	1967	United States, California (State), Riverside (County)	Solanum elaeagnifolium Cav.	49.1	1.97	1.8		County:	Riverside		County:	Riverside		County:	Riverside		County:	Riverside		County:	Riverside
Herbarium 12	UCR-35565	1984	United States, California (State), Riverside (County)	Solanum elaeagnifolium Cav.	118.3	2	2.01		Physiographic Region:	Santa Ana Mtns., Santa Rosa Plateau		Physiographic Region:	San Jacinto Valley		Physiographic Region:	Peninsular Ranges/Perris-Aguanga Basin region/Gavilan Hills		Physiographic Region:	Peninsular Range; Edge of Gavilan Hills		Physiographic Region:	Santa Ana Mountains
Herbarium 13	UCR-104754	1989	United States, California (State), Kern (County)	Solanum elaeagnifolium Cav.	52.2	2.01	1.75		Topographic Map:	Murrieta 7.5’ Q.		Topographic Map:	Sunnymead 7.5’ Q.		Topographic Map:	Steele Peak 7.5’ Q.		Topographic Map:	Lake Elsinore 7.5’ Q.		Topographic Map:	Corona South 7.5’ Q.
Herbarium 14	UCR-95213	1996	United States, California (State), Riverside (County)	Solanum elaeagnifolium Cav.	109.2	2.01	2.05		Locality:	along road to De Luz, c. 2-5 mi. south of Murrieta		Locality:	Moreno Valley; hills c. 0.7 air mi directly south of 60 Fwy and west of bend in Moreno Beach Drive. Topo Q. shows “Moreno” BM 2067 at top of hill.		Locality:	Gavilan Hills, c. 3 air mi SE of junction of Cajalco Rd. and Gavilan Rd.; east of Juniper Rd. between Blue Sky Dr. and Celestial Dr		Locality:	Meadowbrook area, between Perris and Lake Elsinore, along Hwy 74 at Wasson Canyon Rd. and to c. 1/2 between Wasson & Hammack Ave.		Locality:	unnamed west-east trending canyon south of Mabey Canyon and north of Tin Mine Canyon, c. 0.6 mi west of the end of West Foothill Parkway
Herbarium 15	UCR-94928	1996	United States, California (State), Riverside (County)	Solanum elaeagnifolium Cav.	71	1.95	1.81		Elevation:	1500 feet (457 meters)		Elevation:	1900 feet (579 meters)		Elevation:	2200 hasta 2260 feet (671 hasta 689 meters)		Elevation:	1640 feet (500 meters)		Elevation:	1250 hasta 1390 feet (381 hasta 424 meters)
Herbarium 16	UCR-104133	1997	United States, California (State), Kern (County)	Solanum elaeagnifolium Cav.	59.7	1.98	1.9		Latitude:	33° 30.5’ ” N		Latitude:	33° 55’ 56” N		Latitude:	33° 47’ 30” N		Latitude:	33° 42’ 57” N		Latitude:	33° 50’ 41” N
Herbarium 17	UCR-121090	2002	United States, California (State), Riverside (County)	Solanum elaeagnifolium Cav.	204.9	2	1.94		Longitude:	117° 14’ ” W		Longitude:	117° 10’ 49” W		Longitude:	117° 19’ 30” W		Longitude:	117° 18’ 08” W		Longitude:	117° 36’ 44” W
Herbarium 18	UCR-120919	2002	United States, California (State), Riverside (County)	Solanum elaeagnifolium Cav.	119.1	2.04	2.09		Township:	No township data was noted		Township:	3S		Township:	4S		Township:	No township data was noted		Township:	No township data was noted
Herbarium 19	UCR-186699	2007	United States, California (State), Kern (County)	Solanum elaeagnifolium Cav.	78.6	1.97	1.63		Range:			Range:	3W		Range:	4W		Range:			Range:
Herbarium 20	UCR-187088	2007	United States, California (State), Kern (County)	Solanum elaeagnifolium Cav.	116	1.89	1.79		Section:			Section:	3 & 10		Section:	29		Section:			Section:
Herbarium 21	UCR-246422	2013	United States, California (State), Riverside (County)	Solanum elaeagnifolium Cav.	184.7	2.02	1.88		Quarter:			Quarter:			Quarter:	SW/4		Quarter:			Quarter:
Herbarium 22	UCR-69358	1910	Mexico, Oaxaca (Estado), Santo Domingo Tehuantepec (Municipio)	Solanum americanum Miller	189.6	1.97	1.77		UTM Zone:	No UTM was noted.		UTM Zone:	No UTM was noted.		UTM Zone:	No UTM was noted.		UTM Zone:	No UTM was noted.		UTM Zone:	No UTM was noted.
Herbarium 23	UCR-139362	1918	United States, California (State), Los Angeles (County)	Solanum americanum Miller	300.1	1.94	1.6		UTME:			UTME:			UTME:			UTME:			UTME:
Herbarium 24	UCR-19240	1949	United States, California (State), San Bernardino (County)	Solanum americanum Miller	64.9	1.85	1.39		UTMN:			UTMN:			UTMN:			UTMN:			UTMN:
Herbarium 25	UCR-244926	1958	Clipperton Island [uninhabited French possession, 1100 km SW...	Solanum americanum? Miller	196.9	1.76	1.19		Ecological Information:	Shaded slope with dry sandy loam soil.		Ecological Information:	Coastal sage scrub dominated by Artemisia californica., Eriogonum fasciculatum, with Scrophularia californica among rocks; N-facing slope w/ high cover of Keckiella antirrhinoides and Toxicodendron diversilobum.		Ecological Information:	Mostly weedy annual grassland, with some Adenostoma fasciculatum chaparral and degraded Artemisia californica coastal sage scrub.		Ecological Information:	Boulder-covered slope along highway, planted Eucalyptus on road edge shading area, assoc. with Bromus diandrus, etc.		Ecological Information:	Oak-dominated riparian drainage, clay loam soil, shaded canyon bottom, with Quercus, Fraxinus dipetala, Rhus, Keckiella cordifolia, and many non-native grasses.
Herbarium 26	UCR-88751	1959	United States, California (State), Butte (County)	Solanum americanum Miller	107.4	2	1.71		Plant Specifics:	Rising medium-sized perennial.		Plant Specifics:	Occasional-common subshrub to c. 0.7 m. Mostly among boulders.		Plant Specifics:	Subshrub, corollas blue-purple. Occasional in coastal sage scrub.		Plant Specifics:	Solitary subshrub adjacent to a boulder; fls. purple with yellow anthers.		Plant Specifics:	Uncommon, perennial 0.5m tall; flowers deep purple, fruit green.
Herbarium 27	UCR-109557	1978	United States, California (State), Riverside (County)	Solanum americanum Miller	243.7	2	1.71		Phenology:	Flowering & Fruiting		Phenology:	Flowering		Phenology:	Flowering & Fruiting		Phenology:	Flowering		Phenology:	Flowering & Fruiting
Herbarium 28	UCR-18150	1978	United States, California (State), Riverside (County)	Solanum americanum Miller	85.7	1.97	1.47		Culture:	Wild: native/naturalized		Culture:	Wild: native/naturalized		Culture:	Wild: native/naturalized		Culture:	Wild: native/naturalized		Culture:	Wild: native/naturalized
Herbarium 29	UCR-40223	1985	United States, California (State), Riverside (County)	Solanum americanum Miller	70.1	1.9	1.28		Origin:	Native		Origin:	Native		Origin:			Origin:	Native		Origin:	Native
Herbarium 30	UCR-78634	1992	United States, California (State), Riverside (County)	Solanum americanum Miller	512.1	2.04	1.96		Number of images:			Number of images:			Number of images:			Number of images:
Herbarium 31	UCR-92340	1995	United States, California (State), Riverside (County)	Solanum americanum Miller	68.6	1.8	1.14
Herbarium 32	UCR-110375	1999	United States, California (State), Riverside (County)	Solanum americanum Miller	194.1	1.97	1.77
Herbarium 33	UCR-112476	2000	United States, California (State), Riverside (County)	Solanum americanum Miller	126.9	1.97	1.55
Herbarium 34	UCR-158312	2005	United States, California (State), San Diego (County)	Solanum americanum Miller	103.4	1.78	1.11
Herbarium 35	UCR-189285	2007	United States, California (State), Riverside (County)	Solanum americanum Miller	54.9	1.8	1.01
Herbarium 36	UCR-241160	2012	United States, California (State), Riverside (County)	Solanum americanum Miller	499.1	2.09	1.99
Herbarium 37	UCR-270774	2015	United States, California (State), Los Angeles (County)	Solanum americanum Miller	105.4	1.92	1.48
Herbarium 38	UCR-142470	1930	United States, California (State), Contra Costa (County)	Solanum umbelliferum Eschsch.	61.7	1.99	1.53
Herbarium 39	UCR-142478	1935	United States, California (State), Ventura (County)	Solanum umbelliferum Eschsch.	24.7	1.6	0.79
Herbarium 40	UCR-142477	1935	United States, California (State), Ventura (County)	Solanum umbelliferum var. incanumTorr.	17.2	2.05	1.39
Herbarium 41	UCR-23759	1937	United States, California (State), Santa Barbara (County)	Solanum umbelliferum Eschsch.	98.3	1.99	1.81
Herbarium 42	UCR-49440	1950	United States, California (State), Santa Barbara (County)	Solanum umbelliferum var. incanumTorr.	226	1.94	1.65
Herbarium 43	UCR-485	1954	United States, California (State), Riverside (County)	Solanum umbelliferum Eschsch.	192.8	1.98	1.71
Herbarium 44	UCR-2974	1963	United States, California (State), Riverside (County)	Solanum umbelliferum Eschsch.	175	1.91	1.66
Herbarium 45	UCR-15975	1965	United States, California (State), Riverside (County)	Solanum umbelliferum Eschsch.	166.9	1.95	1.55
Herbarium 46	UCR-16406	1970	United States, California (State), Riverside (County)	Solanum umbelliferum Eschsch.	255.3	1.97	1.8
Herbarium 47	UCR-16405	1974	United States, California (State), Riverside (County)	Solanum umbelliferum Eschsch.	297.8	1.99	1.74
Herbarium 48	UCR-20822	1980	United States, California (State), Riverside (County)	Solanum umbelliferum Eschsch.	67.2	2.05	1.8
Herbarium 49	UCR-43474	1985	United States, California (State), Riverside (County)	Solanum umbelliferum Eschsch.	117.7	2.01	1.9
Herbarium 50	UCR-99189	1993	United States, California (State), Riverside (County)	Solanum umbelliferum Eschsch.	146.9	1.97	1.7
Herbarium 51	UCR-91422	1995	United States, California (State), Riverside (County)	Solanum umbelliferum Eschsch.	190	2.06	1.86
Herbarium 52	UCR-102850	1997	United States, California (State), Riverside (County)	Solanum umbelliferum Eschsch.	178.6	1.96	1.65
Herbarium 53	UCR-112994	1999	United States, California (State), Riverside (County)	Solanum umbelliferum Eschsch.	348.7	2.03	1.81
Herbarium 54	UCR-151110	1999	United States, California (State), Riverside (County)	Solanum umbelliferum Eschsch.	92.7	2.06	1.84
Herbarium 55	UCR-177148	2003	United States, California (State), Riverside (County)	Solanum umbelliferum Eschsch.	131.6	2.01	1.82
Herbarium 56	UCR-172236	2006	United States, California (State), Riverside (County)	Solanum umbelliferum Eschsch.	184.3	1.88	1.52
Herbarium 57	UCR-174033	2006	United States, California (State), Riverside (County)	Solanum umbelliferum Eschsch.	163.5	2.04	1.92
Herbarium 58	UCR-213448	2010	United States, California (State), Riverside (County)	Solanum umbelliferum Eschsch.	191	1.99	1.87
Herbarium 59	UCR-225618	2011	United States, California (State), Riverside (County)	Solanum umbelliferum Eschsch.	150.1	2.02	1.81
Herbarium 60	UCR-241835	2013	United States, California (State), Riverside (County)	Solanum umbelliferum Eschsch.	178.9	2.04	1.96
Herbarium 61	UCR-270309	2016	United States, California (State), Riverside (County)	Solanum umbelliferum Eschsch.	52.1	1.93	1.24
Herbarium 62	UCR-124654	1930	United States, California (State), Riverside (County)	Solanum xanti var. glabrescens	96.1	2.05	1.83
Herbarium 63	UCR-143322	1932	United States, California (State), Riverside (County)	Solanum xanti var. intermedium	67.8	1.85	1.17
Herbarium 64	UCR-25614	1943	United States, California (State), San Bernardino (County)	Solanum xanti var. montanum	77.3	1.92	1.32
Herbarium 65	UCR-131698	1931	United States, California (State), Orange (County)	Solanum xanti	60.9	1.98	1.64
Herbarium 66	UCR-124469	1932	United States, California (State), Los Angeles (County)	Solanum xanti var. montanum	26.6	1.92	1.08
Herbarium 67	UCR-139421	1931	United States, California (State), Los Angeles (County)	Solanum xanti	129.7	1.85	1.28
Herbarium 68	UCR-139426	1931	United States, California (State), Los Angeles (County)	Solanum xanti	83.7	1.78	1.16
Herbarium 69	UCR124588	1930	United States, California (State), Los Angeles (County)	Solanum xanti	257.4	1.89	1.5
Herbarium 70	UCR-1383	1960	United States, California (State), Kern (County)	Solanum xanti var. intermedium	147.9	1.95	1.72

## Sheet: Sup Table 2 
Supplementary Table 2: List of Primers
Primer name		Amplified region	Amplicon size	Note	References
OA2	GCGCTTATTTTTAATAGGAGCGGCA	16S		Forward Primer	Liefting et al. 2009
OI2c	GCCTCGCGACTTCGCAACCCAT	16S	~1160 bp with OA2	Reverse Primer	Fujikawa et al. 2013
Las606	GGAGAGGTGAGTGGAATTCCGA	16S	~500 bp with LSS-2	Forward Primer	Fujikawa et al. 2012
LSS-2	ACCCAACATCTAGATAAAATC	16S		Reverse Primer	this study
Lso941	GGACGATATCAGAGATGGTA	16S	~159 bp with LSS-2	Forward Primer	this study
rp01F	CTCTAAGATTTCGGTTGGTT	50S ribosomal protein rplJ/rplL gene	637-640 bp		Haapalainen et al. 2018
rp01R	TATATCTATCGTTGCACCAG				Haapalainen et al. 2018
LpFrag4-1611F	GGTTGATGGGGTCATTTGAG	16S-23S intergenic spacer region	945-947 bp		Hansen et al. 2008
LpFrag4-480R	CACGGTACTGGTTCACTATCGGTC				Hansen et al. 2008
adk-F	CGTGCAGAAGTTAGTAAGGGTA	Adenylate kinase (F)	443 bp		Haapalainen et al. 2018
adk-R	ACTGTATCCGCATCTAACATTC				Haapalainen et al. 2018
adk-1F	CCTCAATTATCAACGGGTGATA	Adenylate kinase (F)	518 bp		Haapalainen et al. 2018
adk-1R	ACAGCATTTCCCCTCTATAGAA				Haapalainen et al. 2018
atpA-F	GGTAAAGGTCCCATTGAATGTA	F0F1-type ATP synthase, alpha subunit (C)	661 bp		Haapalainen et al. 2018
atpA-R	AAGCAGAAACATCATTAACCTG				Haapalainen et al. 2018
fbpA-F	ATGCGATCAATGTAGAATCAAC	Fructose-1,6-bisphosphate aldolase (G)	631 bp		Haapalainen et al. 2018
fbpA-R	AGTATTCGTATGGTCTTGTTCG				Haapalainen et al. 2018
ftsZ-F	ATTCTTGGTGCTACATTTGATG	Cell division GTPase (D)	640 bp		Haapalainen et al. 2018
ftsZ-R	AATGAGACTGACGACGTAAAA				Haapalainen et al. 2018
glyA-F	ACGACAACACACAAGTCTTTAA	Glycine/serine hydroxymethyl-transferase (E)	591 bp		Haapalainen et al. 2018
glyA-R	AGCAAAATCATAGGTAGGGAAA				Haapalainen et al. 2018
groEL-1F	AGTTGGAAGTCGTGAAGAAATC	Chaperonin, HSP60 family (O)	634 bp		Haapalainen et al. 2018
groEL-1R	TTCACTAATACGAGCCTGAACT				Haapalainen et al. 2018
gyrB-F	GTTGGTGATGATTGTAGAGAGG	Type IIA topoisomerase, B subunit (L)	677 bp		Haapalainen et al. 2018
gyrB-R	CCATAGAGAGGTGGTTTTATGA				Haapalainen et al. 2018
References
Liefting, L. W., Sutherland, P. W., Ward, L. I., Paice, K. L., Weir, B. S., and Clover, G. R. G. A new ‘Candidatus Liberibacter’ species associated with diseases of Solanaceous crops. Plant Dis. 93, 208-214 (2009).
Fujikawa, T., Iwanami, T. Sensitive and robust detection of citrus greening (huanglongbing) bacterium “Candidatus Liberibacter asiaticus” by DNA amplification with new 16S rDNA-specific primers. Mol Cell Probes 26, 194–197 (2012).
Fujikawa, T., Miyata, S.-I., Iwanami, T. Convenient Detection of the Citrus Greening (Huanglongbing) Bacterium ‘Candidatus Liberibacter asiaticus’ by Direct PCR from the Midrib Extract. PLoS ONE 8(2), e57011. https://doi.org/10.1371/journal.pone.0057011 (2013).
Haapalainen, M., Wang, J., Latvala, S., Lehtonen, M.T., Pirhonen, M., Nissinen, A.I. Genetic variation of ‘Candidatus Liberibacter solanacearum’ haplotype C and identification of a novel haplotype from Trioza urticae and stinging nettle. Phytopathology 108, 925–934 (2018).
Hansen, A.K., Trumble, J.T., Stouthamer, R., Paine, T.D. A new Huanglongbing species, “Candidatus Liberibacter psyllaurous,” found to infect tomato and potato, is vectored by the Psyllid Bactericera cockerelli (Sulc). Applied and Environmental Microbiology 74 (18), 5862-5865 (2008).

## Sheet: Sup Table 3
16S rRNA BLAST
NCBI Blast Results
Query name	Query length	Best Blast hit	Max score	Query coverage	Identity score	E-value
Herbarium54	1100bp	MH259699.1; clone 45.12- 16S ribosomal RNA gene, partial sequence	2021	100	99	0
Herbarium59	1095bp	MH259699.1; clone 45.12- 16S ribosomal RNA gene, partial sequence	2010	100	99	0
Herbarium61	1079bp	MH259699.1; clone 45.12- 16S ribosomal RNA gene, partial sequence	1988	100	99	0
Herbarium51	424bp	MH259699.1; clone 45.12- 16S ribosomal RNA gene, partial sequence	773	100	99	0
Herbarium46	83bp	FJ388175.1; clone GS400- 16S ribosomal RNA gene, partial sequence	154	100	100	7e-33

## Sheet: Sup Table 4
16S rRNA polymorphisms	50	74	223	355	570	577	657
Herbarium54-16S-OA2-OI2c'	t	a	a	t	a	g	g
Herbarium59-16S-OA2-OI2c'	t	a	a	t	a	g	g
Herbarium61-16S-OA2-OI2c'	t	a	g	t	a	g	g
Herbarium51-16S-Las606-LSS2_500bp'	-	-	a	g	a	g	-
Herbarium46-16S-Lso941-LSS2_159bp'	-	-	-	-	c	g	-
MH259699.1_Candidatus_Liberibacter_solanacearum_clone_45_12_16S_ribosomal_RNA'	c	a	g	t	a	g	g
EU812556.1_Candidatus_Liberibacter_psyllaurous_isolate_Tx15_16S_ribosomal_RNA'	c	g	g	t	a	a	g
MG701017.1_Candidatus_Liberibacter_solanacearum_strain_FI_15-167_16S_ribosomal_RNA'	c	g	g	t	a	g	g
MG701016.1_Candidatus_Liberibacter_solanacearum_strain_FI_15-108_16S_ribosomal_RNA'	c	g	g	t	a	g	g
MG701015.1_Candidatus_Liberibacter_solanacearum_strain_16-011_16S_ribosomal_RNA'	c	g	g	t	a	g	a
MG701014.1_Candidatus_Liberibacter_solanacearum_strain_16-004_16S_ribosomal_RNA'	c	g	g	t	a	g	a
GU373048.1_Candidatus_Liberibacter_solanacearum_16S_ribosomal_RNA'	c	g	g	t	a	g	g
EU812559.1_Candidatus_Liberibacter_psyllaurous_isolate_PRR1_16S_ribosomal_RNA;'	c	g	g	t	a	a	g
KF737348.1_Candidatus_Liberibacter_solanacearum_isolate_IVIA-V_16S_ribosomal_RNA'	c	g	g	t	a	a	g
FJ939136.1_Candidatus_Liberibacter_solanacearum_isolate_4_Tomato_TX_FR_16S_ribosomal_RNA'	c	g	g	t	a	a	g
HQ454302.1_Candidatus_Liberibacter_solanacearum_strain_04-10_16S_ribosomal_RNA'	c	g	g	t	a	g	g
Variation types	['t', 'c']	['a', 'g']	['a' 'g' ]	['t' 'g'']	['a' 'c']	['g' 'a']	['g' '' 'a']
Number of variations at a site	2	2	2	2	2	2	2

## Sheet: Sup Table 5
Recombination analyses
50S L10 (rplJ)									50S L12 (rplL)							adk (region using 1F and 1R primers)								gryB
Parameters:									Parameters:							Parameters:								Parameters:
Min cut-off score = 82.0									Min cut-off score = 82.0							Min cut-off score = 82.0								Min cut-off score = 82.0
Max cut-off score = 92.0									Max cut-off score = 92.0							Max cut-off score = 92.0								Max cut-off score = 92.0
Amount of contributing sequences = 65									Amount of contributing sequences = 65							Amount of contributing sequences = 46								Amount of contributing sequences = 46
Window size = 22									Window size = 34							Window size = 36								Window size = 60
Increment = 11									Increment = 17							Increment = 18								Increment = 30
Herbarium51-50S-rp01 226 bp:									Herbarium51-50S-rp01 349 bp:							Herbarium51-adk-1F 368 bp:								Herbarium51-gyrB 604 bp:
Window 1 , at nucleotide position 22.0									Window 1 , at nucleotide position 34.0							Window 1 , at nucleotide position 36.0								Window 1 , at nucleotide position 60.0
Possible Recombinant: Herbarium61-50S-rp01 226 bp									Window 2 , at nucleotide position 51.0							Window 2 , at nucleotide position 54.0								Possible Recombinant: Herbarium54-gyrB 604 bp
Possible Recombinant: MH259700.1_Candidatus_Liberibacter_solanacearum_clone_45_13_50S_L10 226 bp									Possible Recombinant: CP001677.5_Candidatus_Liberibacter_asiaticus_str_psy62 349 bp							Window 3 , at nucleotide position 72.0								Window 2 , at nucleotide position 90.0
Possible Recombinant: JF811598.1_Candidatus_Liberibacter_solanacearum_isolate_MX11-02_50S_L10 226 bp									Window 3 , at nucleotide position 68.0							Window 4 , at nucleotide position 90.0								Window 3 , at nucleotide position 120.0
Possible Recombinant: FJ498805.1_Candidatus_Liberibacter_sp_Burns_50S_L10 226 bp									Window 4 , at nucleotide position 85.0							Window 5 , at nucleotide position 108.0								Window 4 , at nucleotide position 150.0
Possible Recombinant: JF811599.1_Candidatus_Liberibacter_solanacearum_isolate_MX11-05_50S_L10 226 bp									Window 5 , at nucleotide position 102.0							Window 6 , at nucleotide position 126.0								Window 5 , at nucleotide position 180.0
Possible Recombinant: FJ498807.1_Candidatus_Liberibacter_sp_Saltillo_9-08_50S_L10 226 bp									Window 6 , at nucleotide position 119.0							Window 7 , at nucleotide position 144.0								Window 6 , at nucleotide position 210.0
Possible Recombinant: FJ498803.1_Candidatus_Liberibacter_sp_CA_DP-1_50S_L10 226 bp									Window 7 , at nucleotide position 136.0							Window 8 , at nucleotide position 162.0								Window 7 , at nucleotide position 240.0
Possible Recombinant: FJ957894.1_Candidatus_Liberibacter_solanacearum__50S_L10 226 bp									Window 8 , at nucleotide position 153.0							Window 9 , at nucleotide position 180.0								Window 8 , at nucleotide position 270.0
Possible Recombinant: FJ957895.1_Candidatus_Liberibacter_solanacearum__50S_L10 226 bp									Window 9 , at nucleotide position 170.0							Window 10 , at nucleotide position 198.0								Window 9 , at nucleotide position 300.0
Possible Recombinant: EU834131.1_Candidatus_Liberibacter_solanacearum_isolate_NZ082226_50S 226 bp									Window 10 , at nucleotide position 187.0							Window 11 , at nucleotide position 216.0								Window 10 , at nucleotide position 330.0
Possible Recombinant: JX624241.1_Candidatus_Liberibacter_solanacearum_clone_WA-psyllids-1_50S_L10 226 bp									Window 11 , at nucleotide position 204.0							Window 12 , at nucleotide position 234.0								Window 11 , at nucleotide position 360.0
Possible Recombinant: JX280521.1_Candidatus_Liberibacter_solanacearum_isolate_12_50S_L10 226 bp									Window 12 , at nucleotide position 221.0							Window 13 , at nucleotide position 252.0								Window 12 , at nucleotide position 390.0
Possible Recombinant: JX280520.1_Candidatus_Liberibacter_solanacearum_isolate_3_50S_L10 226 bp									Window 13 , at nucleotide position 238.0							Window 14 , at nucleotide position 270.0								Window 13 , at nucleotide position 420.0
Possible Recombinant: JN863094.1_Candidatus_Liberibacter_solanacearum_isolate_B9_50S_L10 226 bp									Window 14 , at nucleotide position 255.0							Window 15 , at nucleotide position 288.0								Window 14 , at nucleotide position 450.0
Possible Recombinant: MG701023.1_Candidatus_Liberibacter_solanacearum_strain_FI_15-108_50S_L10 226 bp									Window 15 , at nucleotide position 272.0							Window 16 , at nucleotide position 306.0								Window 15 , at nucleotide position 480.0
Possible Recombinant: MG701025.1_Candidatus_Liberibacter_solanacearum_strain_15-129_50S_L10 226 bp									Window 16 , at nucleotide position 289.0							Window 17 , at nucleotide position 324.0								Window 16 , at nucleotide position 510.0
Possible Recombinant: MG701026.1_Candidatus_Liberibacter_solanacearum_strain_15-122_50S_L10 226 bp									Window 17 , at nucleotide position 306.0							Possible Recombinant: NC_014774.1_Candidatus_Liberibacter_solanacearum_CLso-ZC1 368 bp								Window 17 , at nucleotide position 540.0
Possible Recombinant: MG701027.1_Candidatus_Liberibacter_solanacearum_strain_15-125_50S_L10 226 bp									Window 18 , at nucleotide position 323.0							Window 18 , at nucleotide position 342.0								Window 18 , at nucleotide position 570.0
Possible Recombinant: MG701028.1_Candidatus_Liberibacter_solanacearum_strain_16-7(N3)_50S_L10 226 bp									Possible Recombinant: Herbarium54-50S-rp01 349 bp							Possible Recombinant: NC_014774.1_Candidatus_Liberibacter_solanacearum_CLso-ZC1 368 bp
Possible Recombinant: MG701029.1_Candidatus_Liberibacter_solanacearum_strain_16-26(N1)_50S_L10 226 bp									Possible Recombinant: Herbarium59-50S-rp01 349 bp
Possible Recombinant: MG701024.1_Candidatus_Liberibacter_solanacearum_strain_FI 226 bp
Possible Recombinant: MG701030.1_Candidatus_Liberibacter_solanacearum_strain_13-180_50S_L10 226 bp																								Herbarium54-gyrB 604 bp:
Possible Recombinant: MG701031.1_Candidatus_Liberibacter_solanacearum_strain_16-25_50S_L10 226 bp																Herbarium54-adk-1F 368 bp:								Window 1 , at nucleotide position 60.0
Possible Recombinant: MG701032.1_Candidatus_Liberibacter_solanacearum_strain_16-KL2_50S_L10 226 bp									Herbarium54-50S-rp01 349 bp:							Window 1 , at nucleotide position 36.0								Possible Recombinant: Herbarium51-gyrB 604 bp
Possible Recombinant: MG701033.1_Candidatus_Liberibacter_solanacearum_strain_16-KL3_50S_L10 226 bp									Window 1 , at nucleotide position 34.0							Window 2 , at nucleotide position 54.0								Possible Recombinant: Herbarium59-gyrB 604 bp
Possible Recombinant: MG701034.1_Candidatus_Liberibacter_solanacearum_strain_16-KL8_50S_L10 226 bp									Window 2 , at nucleotide position 51.0							Window 3 , at nucleotide position 72.0								Possible Recombinant: Herbarium61-gyrB 604 bp
Possible Recombinant: MG701035.1_Candidatus_Liberibacter_solanacearum_strain_16-KL9_50S_L10 226 bp									Possible Recombinant: CP001677.5_Candidatus_Liberibacter_asiaticus_str_psy62 349 bp							Window 4 , at nucleotide position 90.0								Possible Recombinant: MG705180.1 604 bp
Possible Recombinant: MG701036.1_Candidatus_Liberibacter_solanacearum_strain_15-21_50S_L10 226 bp									Window 3 , at nucleotide position 68.0							Window 5 , at nucleotide position 108.0								Possible Recombinant: MG705179.1 604 bp
Possible Recombinant: MG701037.1_Candidatus_Liberibacter_solanacearum_strain_15-31_50S_L10 226 bp									Window 4 , at nucleotide position 85.0							Window 6 , at nucleotide position 126.0								Possible Recombinant: MG705178.1 604 bp
Possible Recombinant: MG701038.1_Candidatus_Liberibacter_solanacearum_strain_16-9_50S_L10 226 bp									Window 5 , at nucleotide position 102.0							Window 7 , at nucleotide position 144.0								Possible Recombinant: MG705177.1 604 bp
Possible Recombinant: MG701039.1_Candidatus_Liberibacter_solanacearum_strain_16-20_50S_L10 226 bp									Window 6 , at nucleotide position 119.0							Window 8 , at nucleotide position 162.0								Possible Recombinant: MG705176.1 604 bp
Possible Recombinant: MG701040.1_Candidatus_Liberibacter_solanacearum_strain_16-24_50S_L10 226 bp									Window 7 , at nucleotide position 136.0							Window 9 , at nucleotide position 180.0								Possible Recombinant: MG705175.1 604 bp
Possible Recombinant: MG701041.1_Candidatus_Liberibacter_solanacearum_strain_14-866_50S_L10 226 bp									Window 8 , at nucleotide position 153.0							Window 10 , at nucleotide position 198.0								Possible Recombinant: MG705174.1 604 bp
Possible Recombinant: MG701042.1_Candidatus_Liberibacter_solanacearum_strain_15-12_50S_L10 226 bp									Window 9 , at nucleotide position 170.0							Window 11 , at nucleotide position 216.0								Possible Recombinant: MG705173.1 604 bp
Possible Recombinant: MG701043.1_Candidatus_Liberibacter_solanacearum_strain_15-214_50S_L10 226 bp									Window 10 , at nucleotide position 187.0							Window 12 , at nucleotide position 234.0								Possible Recombinant: MG705172.1 604 bp
Possible Recombinant: MG701044.1_Candidatus_Liberibacter_solanacearum_strain_15-P24a_50S_L10 226 bp									Window 11 , at nucleotide position 204.0							Window 13 , at nucleotide position 252.0								Possible Recombinant: MG705171.1 604 bp
Possible Recombinant: MG701045.1_Candidatus_Liberibacter_solanacearum_strain_16-1_50S_L10 226 bp									Window 12 , at nucleotide position 221.0							Window 14 , at nucleotide position 270.0								Possible Recombinant: MG705170.1 604 bp
Possible Recombinant: MG701046.1_Candidatus_Liberibacter_solanacearum_strain_16-2_50S_L10 226 bp									Window 13 , at nucleotide position 238.0							Window 15 , at nucleotide position 288.0								Possible Recombinant: MG705169.1 604 bp
Possible Recombinant: MG701047.1_Candidatus_Liberibacter_solanacearum_strain_16-5_50S_L10 226 bp									Window 14 , at nucleotide position 255.0							Window 16 , at nucleotide position 306.0								Possible Recombinant: MG705168.1 604 bp
Possible Recombinant: MG701048.1_Candidatus_Liberibacter_solanacearum_strain_12-230_50S_L10 226 bp									Window 15 , at nucleotide position 272.0							Window 17 , at nucleotide position 324.0								Possible Recombinant: MG705167.1 604 bp
Possible Recombinant: MG701049.1_Candidatus_Liberibacter_solanacearum_strain_13-355_50S_L10 226 bp									Window 16 , at nucleotide position 289.0							Possible Recombinant: NC_014774.1_Candidatus_Liberibacter_solanacearum_CLso-ZC1 368 bp								Possible Recombinant: MG705166.1 604 bp
Possible Recombinant: MG701050.1_Candidatus_Liberibacter_solanacearum_strain_12-96_50S_L10 226 bp									Window 17 , at nucleotide position 306.0							Window 18 , at nucleotide position 342.0								Possible Recombinant: MG705165.1 604 bp
Possible Recombinant: MG701051.1_Candidatus_Liberibacter_solanacearum_strain_13-544A_50S_L10 226 bp									Window 18 , at nucleotide position 323.0							Possible Recombinant: NC_014774.1_Candidatus_Liberibacter_solanacearum_CLso-ZC1 368 bp								Possible Recombinant: MG705164.1 604 bp
Possible Recombinant: MG701052.1_Candidatus_Liberibacter_solanacearum_strain_15-165_50S_L10 226 bp									Possible Recombinant: Herbarium51-50S-rp01 349 bp															Possible Recombinant: MG705161.1 604 bp
Possible Recombinant: MG701053.1_Candidatus_Liberibacter_solanacearum_strain_15-196_50S_L10 226 bp									Possible Recombinant: Herbarium59-50S-rp01 349 bp															Possible Recombinant: MG705160.1 604 bp
Possible Recombinant: MG701054.1_Candidatus_Liberibacter_solanacearum_strain_16-857_50S_L10 226 bp									Possible Recombinant: Herbarium61-50S-rp01 349 bp															Possible Recombinant: MG705159.1 604 bp
Possible Recombinant: KX752583.1_Candidatus_Liberibacter_solanacearum_isolate_5505002_50S_L10 226 bp									Possible Recombinant: MH259700.1_Candidatus_Liberibacter_solanacearum_clone_45.13_50S_L12 349 bp							Herbarium59-adk-1F 368 bp:								Possible Recombinant: MG705158.1 604 bp
Possible Recombinant: KY777461.1_Candidatus_Liberibacter_solanacearum_haplotype_E_50S_L10 226 bp									Possible Recombinant: JF811599.1_Candidatus_Liberibacter_solanacearum_isolate_MX11-05_50S_L12 349 bp							Window 1 , at nucleotide position 36.0								Possible Recombinant: MG705155.1 604 bp
Possible Recombinant: HQ454307.1_Candidatus_Liberibacter_solanacearum_strain_289-10_50S_L10 226 bp									Possible Recombinant: FJ498807.1_Candidatus_Liberibacter_sp_Saltillo_9-08_50S_L12 349 bp							Window 2 , at nucleotide position 54.0								Possible Recombinant: MG705154.1 604 bp
Possible Recombinant: JX308305.1_Candidatus_Liberibacter_solanacearum_clone_36_50S_L10 226 bp									Possible Recombinant: FJ498805.1_Candidatus_Liberibacter_sp_Burns_50S_L12 349 bp							Window 3 , at nucleotide position 72.0								Possible Recombinant: MG705153.1 604 bp
Possible Recombinant: KF357912.1_Candidatus_Liberibacter_solanacearum_isolate_12-257_50S_L10 226 bp									Possible Recombinant: JX280521.1_Candidatus_Liberibacter_solanacearum_isolate_12_50S_L12 349 bp							Window 4 , at nucleotide position 90.0								Possible Recombinant: MG705152.1 604 bp
Possible Recombinant: HQ454305.1_Candidatus_Liberibacter_solanacearum_strain_04-10_50S_L10 226 bp									Possible Recombinant: JX280520.1_Candidatus_Liberibacter_solanacearum_isolate_3_50S_L12 349 bp							Window 5 , at nucleotide position 108.0								Possible Recombinant: MG705151.1 604 bp
Possible Recombinant: HQ454310.1_Candidatus_Liberibacter_solanacearum_strain_220-10_50S_L10 226 bp									Possible Recombinant: JN863094.1_Candidatus_Liberibacter_solanacearum_isolate_B9_50S_L12 349 bp							Window 6 , at nucleotide position 126.0								Possible Recombinant: MG705150.1 604 bp
Possible Recombinant: KY595980.1_Candidatus_Liberibacter_solanacearum_isolate_4345-KZ5_50S_L10 226 bp									Possible Recombinant: JF811598.1_Candidatus_Liberibacter_solanacearum_isolate_MX11-02_50S_L12 349 bp							Window 7 , at nucleotide position 144.0								Possible Recombinant: MG705149.1 604 bp
Possible Recombinant: KX434608.1_Candidatus_Liberibacter_solanacearum_strain_LsoBt01_50S_L10 226 bp									Possible Recombinant: KX434608.1_Candidatus_Liberibacter_solanacearum_strain_LsoBt01_50S_L12 349 bp							Window 8 , at nucleotide position 162.0								Possible Recombinant: MG705148.1 604 bp
Possible Recombinant: HQ454321.1_Candidatus_Liberibacter_solanacearum_strain_84-10_50S_L10 226 bp									Possible Recombinant: KF357912.1_Candidatus_Liberibacter_solanacearum_isolate_12-257_50S_L12 349 bp							Window 9 , at nucleotide position 180.0								Possible Recombinant: MG705147.1 604 bp
Possible Recombinant: KY753132.1_Candidatus_Liberibacter_solanacearum_haplotype_D_50S_L10 226 bp									Possible Recombinant: KY777461.1_Candidatus_Liberibacter_solanacearum_haplotype_E 349 bp							Window 10 , at nucleotide position 198.0								Possible Recombinant: MG705146.1 604 bp
Possible Recombinant: KY777462.1_Candidatus_Liberibacter_solanacearum_haplotype_D_50S_L10 226 bp									Possible Recombinant: KY753132.1_Candidatus_Liberibacter_solanacearum_haplotype_D_50S_L12 349 bp							Window 11 , at nucleotide position 216.0								Possible Recombinant: MG705144.1 604 bp
Possible Recombinant: CP002371.1_Candidatus_Liberibacter_solanacearum_CLso-ZC1 226 bp									Possible Recombinant: JX308305.1_Candidatus_Liberibacter_solanacearum_clone_36_50S_L12 349 bp							Window 12 , at nucleotide position 234.0								Possible Recombinant: MG705163.1 604 bp
Possible Recombinant: NZ_JMTK01000005.1_Candidatus_Liberibacter_solanacearum_strain_LsoNZ1_CLso_NZ1_contig5 226 bp									Possible Recombinant: KY777462.1_Candidatus_Liberibacter_solanacearum_haplotype_D_50S_L12 349 bp							Window 13 , at nucleotide position 252.0								Possible Recombinant: MG705162.1 604 bp
Possible Recombinant: NZ_PKRU02000030.1_Candidatus_Liberibacter_solanacearum_strain_ISR100_PROK_30 226 bp									Possible Recombinant: HQ454321.1_Candidatus_Liberibacter_solanacearum_strain_84-10_50S_L12 349 bp							Window 14 , at nucleotide position 270.0								Possible Recombinant: MG705157.1 604 bp
Window 2 , at nucleotide position 33.0									Possible Recombinant: FJ498803.1_Candidatus_Liberibacter_sp_CA_DP-1_50S_L12 349 bp							Window 15 , at nucleotide position 288.0								Possible Recombinant: MG705156.1 604 bp
Possible Recombinant: MH259700.1_Candidatus_Liberibacter_solanacearum_clone_45_13_50S_L10 226 bp									Possible Recombinant: FJ957894.1_Candidatus_Liberibacter_solanacearum__50S_L12 349 bp							Window 16 , at nucleotide position 306.0								Possible Recombinant: MG705145.1 604 bp
Possible Recombinant: JF811598.1_Candidatus_Liberibacter_solanacearum_isolate_MX11-02_50S_L10 226 bp									Possible Recombinant: FJ957895.1_Candidatus_Liberibacter_solanacearum__50S_L12 349 bp							Window 17 , at nucleotide position 324.0								Possible Recombinant: NC_014774.1 604 bp
Possible Recombinant: FJ498805.1_Candidatus_Liberibacter_sp_Burns_50S_L10 226 bp									Possible Recombinant: EU834131.1_Candidatus_Liberibacter_solanacearum_isolate_NZ082226_50S_L12 349 bp							Possible Recombinant: NC_014774.1_Candidatus_Liberibacter_solanacearum_CLso-ZC1 368 bp								Possible Recombinant: NZ_JQIG01000005.1 604 bp
Possible Recombinant: JF811599.1_Candidatus_Liberibacter_solanacearum_isolate_MX11-05_50S_L10 226 bp									Possible Recombinant: JX624241.1_Candidatus_Liberibacter_solanacearum_clone_WA-psyllids-1_50S_L12 349 bp							Window 18 , at nucleotide position 342.0								Possible Recombinant: JMTK01000002.1 604 bp
Possible Recombinant: FJ498807.1_Candidatus_Liberibacter_sp_Saltillo_9-08_50S_L10 226 bp									Possible Recombinant: MG701024.1_Candidatus_Liberibacter_solanacearum_strain_FI_15-167_50S_L12 349 bp							Possible Recombinant: NC_014774.1_Candidatus_Liberibacter_solanacearum_CLso-ZC1 368 bp								Possible Recombinant: JNVH01000017.1 604 bp
Possible Recombinant: FJ498803.1_Candidatus_Liberibacter_sp_CA_DP-1_50S_L10 226 bp									Possible Recombinant: MG701030.1_Candidatus_Liberibacter_solanacearum_strain_13-180_50S_L12 349 bp															Possible Recombinant: NZ_PKRU02000006.1 604 bp
Possible Recombinant: FJ957894.1_Candidatus_Liberibacter_solanacearum__50S_L10 226 bp									Possible Recombinant: MG701031.1_Candidatus_Liberibacter_solanacearum_strain_16-25_50S_L12 349 bp															Window 2 , at nucleotide position 90.0
Possible Recombinant: FJ957895.1_Candidatus_Liberibacter_solanacearum__50S_L10 226 bp									Possible Recombinant: MG701032.1_Candidatus_Liberibacter_solanacearum_strain_16-KL2_50S_L12 349 bp															Window 3 , at nucleotide position 120.0
Possible Recombinant: EU834131.1_Candidatus_Liberibacter_solanacearum_isolate_NZ082226_50S 226 bp									Possible Recombinant: MG701033.1_Candidatus_Liberibacter_solanacearum_strain_16-KL3_50S_L12 349 bp							Herbarium61-adk-1F 368 bp:								Window 4 , at nucleotide position 150.0
Possible Recombinant: JX624241.1_Candidatus_Liberibacter_solanacearum_clone_WA-psyllids-1_50S_L10 226 bp									Possible Recombinant: MG701034.1_Candidatus_Liberibacter_solanacearum_strain_16-KL8_50S_L12 349 bp							Window 1 , at nucleotide position 36.0								Window 5 , at nucleotide position 180.0
Possible Recombinant: JX280521.1_Candidatus_Liberibacter_solanacearum_isolate_12_50S_L10 226 bp									Possible Recombinant: MG701035.1_Candidatus_Liberibacter_solanacearum_strain_16-KL9_50S_L12 349 bp							Window 2 , at nucleotide position 54.0								Window 6 , at nucleotide position 210.0
Possible Recombinant: JX280520.1_Candidatus_Liberibacter_solanacearum_isolate_3_50S_L10 226 bp									Possible Recombinant: MG701036.1_Candidatus_Liberibacter_solanacearum_strain_15-21_50S_L12 349 bp							Window 3 , at nucleotide position 72.0								Window 7 , at nucleotide position 240.0
Possible Recombinant: JN863094.1_Candidatus_Liberibacter_solanacearum_isolate_B9_50S_L10 226 bp									Possible Recombinant: MG701037.1_Candidatus_Liberibacter_solanacearum_strain_15-31_50S_L12 349 bp							Window 4 , at nucleotide position 90.0								Window 8 , at nucleotide position 270.0
Possible Recombinant: MG701023.1_Candidatus_Liberibacter_solanacearum_strain_FI_15-108_50S_L10 226 bp									Possible Recombinant: MG701038.1_Candidatus_Liberibacter_solanacearum_strain_16-9_50S_L12 349 bp							Window 5 , at nucleotide position 108.0								Window 9 , at nucleotide position 300.0
Possible Recombinant: MG701025.1_Candidatus_Liberibacter_solanacearum_strain_15-129_50S_L10 226 bp									Possible Recombinant: MG701039.1_Candidatus_Liberibacter_solanacearum_strain_16-20_50S_L12 349 bp							Window 6 , at nucleotide position 126.0								Window 10 , at nucleotide position 330.0
Possible Recombinant: MG701026.1_Candidatus_Liberibacter_solanacearum_strain_15-122_50S_L10 226 bp									Possible Recombinant: MG701040.1_Candidatus_Liberibacter_solanacearum_strain_16-24_50S_L12 349 bp							Window 7 , at nucleotide position 144.0								Window 11 , at nucleotide position 360.0
Possible Recombinant: MG701027.1_Candidatus_Liberibacter_solanacearum_strain_15-125_50S_L10 226 bp									Possible Recombinant: MG701041.1_Candidatus_Liberibacter_solanacearum_strain_14-866_50S_L12 349 bp							Window 8 , at nucleotide position 162.0								Window 12 , at nucleotide position 390.0
Possible Recombinant: MG701028.1_Candidatus_Liberibacter_solanacearum_strain_16-7(N3)_50S_L10 226 bp									Possible Recombinant: MG701042.1_Candidatus_Liberibacter_solanacearum_strain_15-12_50S_L12 349 bp							Window 9 , at nucleotide position 180.0								Window 13 , at nucleotide position 420.0
Possible Recombinant: MG701029.1_Candidatus_Liberibacter_solanacearum_strain_16-26(N1)_50S_L10 226 bp									Possible Recombinant: MG701043.1_Candidatus_Liberibacter_solanacearum_strain_15-214_50S_L12 349 bp							Window 10 , at nucleotide position 198.0								Window 14 , at nucleotide position 450.0
Possible Recombinant: MG701024.1_Candidatus_Liberibacter_solanacearum_strain_FI 226 bp									Possible Recombinant: MG701044.1_Candidatus_Liberibacter_solanacearum_strain_15-P24a_50S_L12 349 bp							Window 11 , at nucleotide position 216.0								Window 15 , at nucleotide position 480.0
Possible Recombinant: MG701030.1_Candidatus_Liberibacter_solanacearum_strain_13-180_50S_L10 226 bp									Possible Recombinant: MG701045.1_Candidatus_Liberibacter_solanacearum_strain_16-1_50S_L12 349 bp							Window 12 , at nucleotide position 234.0								Window 16 , at nucleotide position 510.0
Possible Recombinant: MG701031.1_Candidatus_Liberibacter_solanacearum_strain_16-25_50S_L10 226 bp									Possible Recombinant: MG701046.1_Candidatus_Liberibacter_solanacearum_strain_16-2_50S_L12 349 bp							Window 13 , at nucleotide position 252.0								Window 17 , at nucleotide position 540.0
Possible Recombinant: MG701032.1_Candidatus_Liberibacter_solanacearum_strain_16-KL2_50S_L10 226 bp									Possible Recombinant: MG701047.1_Candidatus_Liberibacter_solanacearum_strain_16-5_50S_L12 349 bp							Window 14 , at nucleotide position 270.0								Window 18 , at nucleotide position 570.0
Possible Recombinant: MG701033.1_Candidatus_Liberibacter_solanacearum_strain_16-KL3_50S_L10 226 bp									Possible Recombinant: MG701048.1_Candidatus_Liberibacter_solanacearum_strain_12-230_50S_L12 349 bp							Window 15 , at nucleotide position 288.0
Possible Recombinant: MG701034.1_Candidatus_Liberibacter_solanacearum_strain_16-KL8_50S_L10 226 bp									Possible Recombinant: MG701049.1_Candidatus_Liberibacter_solanacearum_strain_13-355_50S_L12 349 bp							Window 16 , at nucleotide position 306.0
Possible Recombinant: MG701035.1_Candidatus_Liberibacter_solanacearum_strain_16-KL9_50S_L10 226 bp									Possible Recombinant: MG701050.1_Candidatus_Liberibacter_solanacearum_strain_12-96_50S_L12 349 bp							Window 17 , at nucleotide position 324.0
Possible Recombinant: MG701036.1_Candidatus_Liberibacter_solanacearum_strain_15-21_50S_L10 226 bp									Possible Recombinant: MG701051.1_Candidatus_Liberibacter_solanacearum_strain_13-544A_50S_L12 349 bp							Possible Recombinant: NC_014774.1_Candidatus_Liberibacter_solanacearum_CLso-ZC1 368 bp								Herbarium59-gyrB 604 bp:
Possible Recombinant: MG701037.1_Candidatus_Liberibacter_solanacearum_strain_15-31_50S_L10 226 bp									Possible Recombinant: MG701052.1_Candidatus_Liberibacter_solanacearum_strain_15-165_50S_L12 349 bp							Window 18 , at nucleotide position 342.0								Window 1 , at nucleotide position 60.0
Possible Recombinant: MG701038.1_Candidatus_Liberibacter_solanacearum_strain_16-9_50S_L10 226 bp									Possible Recombinant: MG701053.1_Candidatus_Liberibacter_solanacearum_strain_15-196_50S_L12 349 bp							Possible Recombinant: NC_014774.1_Candidatus_Liberibacter_solanacearum_CLso-ZC1 368 bp								Possible Recombinant: Herbarium54-gyrB 604 bp
Possible Recombinant: MG701039.1_Candidatus_Liberibacter_solanacearum_strain_16-20_50S_L10 226 bp									Possible Recombinant: MG701054.1_Candidatus_Liberibacter_solanacearum_strain_16-857_50S_L12 349 bp															Window 2 , at nucleotide position 90.0
Possible Recombinant: MG701040.1_Candidatus_Liberibacter_solanacearum_strain_16-24_50S_L10 226 bp									Possible Recombinant: HQ454310.1_Candidatus_Liberibacter_solanacearum_strain_220-10_50S_L12 349 bp															Window 3 , at nucleotide position 120.0
Possible Recombinant: MG701041.1_Candidatus_Liberibacter_solanacearum_strain_14-866_50S_L10 226 bp									Possible Recombinant: KY595980.1_Candidatus_Liberibacter_solanacearum_isolate_4345-KZ5_50S_L12 349 bp															Window 4 , at nucleotide position 150.0
Possible Recombinant: MG701042.1_Candidatus_Liberibacter_solanacearum_strain_15-12_50S_L10 226 bp									Possible Recombinant: KX752583.1_Candidatus_Liberibacter_solanacearum_isolate_5505002_50S_L12 349 bp							MG704958.1_Candidatus_Liberibacter_solanacearum__isolate_15-P24a_adk 368 bp:								Window 5 , at nucleotide position 180.0
Possible Recombinant: MG701043.1_Candidatus_Liberibacter_solanacearum_strain_15-214_50S_L10 226 bp									Possible Recombinant: HQ454305.1_Candidatus_Liberibacter_solanacearum_strain_04-10_50S_L12 349 bp							Window 1 , at nucleotide position 36.0								Window 6 , at nucleotide position 210.0
Possible Recombinant: MG701044.1_Candidatus_Liberibacter_solanacearum_strain_15-P24a_50S_L10 226 bp									Possible Recombinant: HQ454307.1_Candidatus_Liberibacter_solanacearum_strain_289-10_50S_L12 349 bp							Window 2 , at nucleotide position 54.0								Window 7 , at nucleotide position 240.0
Possible Recombinant: MG701045.1_Candidatus_Liberibacter_solanacearum_strain_16-1_50S_L10 226 bp									Possible Recombinant: MG701023.1_Candidatus_Liberibacter_solanacearum_strain_FI_15-108_50S_L12 349 bp							Window 3 , at nucleotide position 72.0								Window 8 , at nucleotide position 270.0
Possible Recombinant: MG701046.1_Candidatus_Liberibacter_solanacearum_strain_16-2_50S_L10 226 bp									Possible Recombinant: MG701025.1_Candidatus_Liberibacter_solanacearum_strain_15-129_50S_L12 349 bp							Window 4 , at nucleotide position 90.0								Window 9 , at nucleotide position 300.0
Possible Recombinant: MG701047.1_Candidatus_Liberibacter_solanacearum_strain_16-5_50S_L10 226 bp									Possible Recombinant: MG701026.1_Candidatus_Liberibacter_solanacearum_strain_15-122_50S_L12 349 bp							Window 5 , at nucleotide position 108.0								Window 10 , at nucleotide position 330.0
Possible Recombinant: MG701048.1_Candidatus_Liberibacter_solanacearum_strain_12-230_50S_L10 226 bp									Possible Recombinant: MG701027.1_Candidatus_Liberibacter_solanacearum_strain_15-125_50S_L12 349 bp							Window 6 , at nucleotide position 126.0								Window 11 , at nucleotide position 360.0
Possible Recombinant: MG701049.1_Candidatus_Liberibacter_solanacearum_strain_13-355_50S_L10 226 bp									Possible Recombinant: MG701028.1_Candidatus_Liberibacter_solanacearum_strain_16-7(N3)_50S_L12 349 bp							Window 7 , at nucleotide position 144.0								Window 12 , at nucleotide position 390.0
Possible Recombinant: MG701050.1_Candidatus_Liberibacter_solanacearum_strain_12-96_50S_L10 226 bp									Possible Recombinant: MG701029.1_Candidatus_Liberibacter_solanacearum_strain_16-26(N1)_50S_L12 349 bp							Window 8 , at nucleotide position 162.0								Window 13 , at nucleotide position 420.0
Possible Recombinant: MG701051.1_Candidatus_Liberibacter_solanacearum_strain_13-544A_50S_L10 226 bp									Possible Recombinant: CP002371.1_Candidatus_Liberibacter_solanacearum_CLso-ZC1 349 bp							Window 9 , at nucleotide position 180.0								Window 14 , at nucleotide position 450.0
Possible Recombinant: MG701052.1_Candidatus_Liberibacter_solanacearum_strain_15-165_50S_L10 226 bp									Possible Recombinant: NZ_JMTK01000005.1_Candidatus_Liberibacter_solanacearum_strain_LsoNZ1_CLso_NZ1_contig5 349 bp							Window 10 , at nucleotide position 198.0								Window 15 , at nucleotide position 480.0
Possible Recombinant: MG701053.1_Candidatus_Liberibacter_solanacearum_strain_15-196_50S_L10 226 bp									Possible Recombinant: NZ_PKRU02000030.1_Candidatus_Liberibacter_solanacearum_strain_ISR100 349 bp							Window 11 , at nucleotide position 216.0								Window 16 , at nucleotide position 510.0
Possible Recombinant: MG701054.1_Candidatus_Liberibacter_solanacearum_strain_16-857_50S_L10 226 bp																Window 12 , at nucleotide position 234.0								Window 17 , at nucleotide position 540.0
Possible Recombinant: KX752583.1_Candidatus_Liberibacter_solanacearum_isolate_5505002_50S_L10 226 bp																Window 13 , at nucleotide position 252.0								Window 18 , at nucleotide position 570.0
Possible Recombinant: KY777461.1_Candidatus_Liberibacter_solanacearum_haplotype_E_50S_L10 226 bp																Window 14 , at nucleotide position 270.0
Possible Recombinant: HQ454307.1_Candidatus_Liberibacter_solanacearum_strain_289-10_50S_L10 226 bp									Herbarium59-50S-rp01 349 bp:							Window 15 , at nucleotide position 288.0
Possible Recombinant: JX308305.1_Candidatus_Liberibacter_solanacearum_clone_36_50S_L10 226 bp									Window 1 , at nucleotide position 34.0							Window 16 , at nucleotide position 306.0
Possible Recombinant: KF357912.1_Candidatus_Liberibacter_solanacearum_isolate_12-257_50S_L10 226 bp									Window 2 , at nucleotide position 51.0							Window 17 , at nucleotide position 324.0								Herbarium61-gyrB 604 bp:
Possible Recombinant: HQ454305.1_Candidatus_Liberibacter_solanacearum_strain_04-10_50S_L10 226 bp									Possible Recombinant: CP001677.5_Candidatus_Liberibacter_asiaticus_str_psy62 349 bp							Possible Recombinant: NC_014774.1_Candidatus_Liberibacter_solanacearum_CLso-ZC1 368 bp								Window 1 , at nucleotide position 60.0
Possible Recombinant: HQ454310.1_Candidatus_Liberibacter_solanacearum_strain_220-10_50S_L10 226 bp									Window 3 , at nucleotide position 68.0							Window 18 , at nucleotide position 342.0								Possible Recombinant: Herbarium54-gyrB 604 bp
Possible Recombinant: KY595980.1_Candidatus_Liberibacter_solanacearum_isolate_4345-KZ5_50S_L10 226 bp									Window 4 , at nucleotide position 85.0							Possible Recombinant: NC_014774.1_Candidatus_Liberibacter_solanacearum_CLso-ZC1 368 bp								Window 2 , at nucleotide position 90.0
Possible Recombinant: KX434608.1_Candidatus_Liberibacter_solanacearum_strain_LsoBt01_50S_L10 226 bp									Window 5 , at nucleotide position 102.0															Window 3 , at nucleotide position 120.0
Possible Recombinant: HQ454321.1_Candidatus_Liberibacter_solanacearum_strain_84-10_50S_L10 226 bp									Window 6 , at nucleotide position 119.0															Window 4 , at nucleotide position 150.0
Possible Recombinant: KY753132.1_Candidatus_Liberibacter_solanacearum_haplotype_D_50S_L10 226 bp									Window 7 , at nucleotide position 136.0															Window 5 , at nucleotide position 180.0
Possible Recombinant: KY777462.1_Candidatus_Liberibacter_solanacearum_haplotype_D_50S_L10 226 bp									Window 8 , at nucleotide position 153.0							MG704957.1_Candidatus_Liberibacter_solanacearum__isolate_11-H40_adk 368 bp:								Window 6 , at nucleotide position 210.0
Possible Recombinant: CP002371.1_Candidatus_Liberibacter_solanacearum_CLso-ZC1 226 bp									Window 9 , at nucleotide position 170.0							Window 1 , at nucleotide position 36.0								Window 7 , at nucleotide position 240.0
Possible Recombinant: NZ_JMTK01000005.1_Candidatus_Liberibacter_solanacearum_strain_LsoNZ1_CLso_NZ1_contig5 226 bp									Window 10 , at nucleotide position 187.0							Window 2 , at nucleotide position 54.0								Window 8 , at nucleotide position 270.0
Possible Recombinant: NZ_PKRU02000030.1_Candidatus_Liberibacter_solanacearum_strain_ISR100_PROK_30 226 bp									Window 11 , at nucleotide position 204.0							Window 3 , at nucleotide position 72.0								Window 9 , at nucleotide position 300.0
Window 3 , at nucleotide position 44.0									Window 12 , at nucleotide position 221.0							Window 4 , at nucleotide position 90.0								Window 10 , at nucleotide position 330.0
Window 4 , at nucleotide position 55.0									Window 13 , at nucleotide position 238.0							Window 5 , at nucleotide position 108.0								Window 11 , at nucleotide position 360.0
Window 5 , at nucleotide position 66.0									Window 14 , at nucleotide position 255.0							Window 6 , at nucleotide position 126.0								Window 12 , at nucleotide position 390.0
Window 6 , at nucleotide position 77.0									Window 15 , at nucleotide position 272.0							Window 7 , at nucleotide position 144.0								Window 13 , at nucleotide position 420.0
Window 7 , at nucleotide position 88.0									Window 16 , at nucleotide position 289.0							Window 8 , at nucleotide position 162.0								Window 14 , at nucleotide position 450.0
Window 8 , at nucleotide position 99.0									Window 17 , at nucleotide position 306.0							Window 9 , at nucleotide position 180.0								Window 15 , at nucleotide position 480.0
Window 9 , at nucleotide position 110.0									Window 18 , at nucleotide position 323.0							Window 10 , at nucleotide position 198.0								Window 16 , at nucleotide position 510.0
Window 10 , at nucleotide position 121.0									Possible Recombinant: Herbarium51-50S-rp01 349 bp							Window 11 , at nucleotide position 216.0								Window 17 , at nucleotide position 540.0
Window 11 , at nucleotide position 132.0									Possible Recombinant: Herbarium54-50S-rp01 349 bp							Window 12 , at nucleotide position 234.0								Window 18 , at nucleotide position 570.0
Possible Recombinant: MG701023.1_Candidatus_Liberibacter_solanacearum_strain_FI_15-108_50S_L10 226 bp									Possible Recombinant: Herbarium61-50S-rp01 349 bp							Window 13 , at nucleotide position 252.0
Possible Recombinant: MG701025.1_Candidatus_Liberibacter_solanacearum_strain_15-129_50S_L10 226 bp									Possible Recombinant: MH259700.1_Candidatus_Liberibacter_solanacearum_clone_45.13_50S_L12 349 bp							Window 14 , at nucleotide position 270.0
Possible Recombinant: MG701026.1_Candidatus_Liberibacter_solanacearum_strain_15-122_50S_L10 226 bp									Possible Recombinant: JF811599.1_Candidatus_Liberibacter_solanacearum_isolate_MX11-05_50S_L12 349 bp							Window 15 , at nucleotide position 288.0
Possible Recombinant: MG701027.1_Candidatus_Liberibacter_solanacearum_strain_15-125_50S_L10 226 bp									Possible Recombinant: FJ498807.1_Candidatus_Liberibacter_sp_Saltillo_9-08_50S_L12 349 bp							Window 16 , at nucleotide position 306.0								MG705180.1 604 bp:
Possible Recombinant: MG701028.1_Candidatus_Liberibacter_solanacearum_strain_16-7(N3)_50S_L10 226 bp									Possible Recombinant: FJ498805.1_Candidatus_Liberibacter_sp_Burns_50S_L12 349 bp							Window 17 , at nucleotide position 324.0								Window 1 , at nucleotide position 60.0
Possible Recombinant: MG701029.1_Candidatus_Liberibacter_solanacearum_strain_16-26(N1)_50S_L10 226 bp									Possible Recombinant: JX280521.1_Candidatus_Liberibacter_solanacearum_isolate_12_50S_L12 349 bp							Possible Recombinant: NC_014774.1_Candidatus_Liberibacter_solanacearum_CLso-ZC1 368 bp								Possible Recombinant: Herbarium54-gyrB 604 bp
Possible Recombinant: KX752583.1_Candidatus_Liberibacter_solanacearum_isolate_5505002_50S_L10 226 bp									Possible Recombinant: JX280520.1_Candidatus_Liberibacter_solanacearum_isolate_3_50S_L12 349 bp							Window 18 , at nucleotide position 342.0								Window 2 , at nucleotide position 90.0
Possible Recombinant: KY777461.1_Candidatus_Liberibacter_solanacearum_haplotype_E_50S_L10 226 bp									Possible Recombinant: JN863094.1_Candidatus_Liberibacter_solanacearum_isolate_B9_50S_L12 349 bp							Possible Recombinant: NC_014774.1_Candidatus_Liberibacter_solanacearum_CLso-ZC1 368 bp								Window 3 , at nucleotide position 120.0
Possible Recombinant: HQ454307.1_Candidatus_Liberibacter_solanacearum_strain_289-10_50S_L10 226 bp									Possible Recombinant: JF811598.1_Candidatus_Liberibacter_solanacearum_isolate_MX11-02_50S_L12 349 bp															Window 4 , at nucleotide position 150.0
Possible Recombinant: JX308305.1_Candidatus_Liberibacter_solanacearum_clone_36_50S_L10 226 bp									Possible Recombinant: KX434608.1_Candidatus_Liberibacter_solanacearum_strain_LsoBt01_50S_L12 349 bp															Window 5 , at nucleotide position 180.0
Possible Recombinant: KF357912.1_Candidatus_Liberibacter_solanacearum_isolate_12-257_50S_L10 226 bp									Possible Recombinant: KF357912.1_Candidatus_Liberibacter_solanacearum_isolate_12-257_50S_L12 349 bp															Window 6 , at nucleotide position 210.0
Possible Recombinant: HQ454305.1_Candidatus_Liberibacter_solanacearum_strain_04-10_50S_L10 226 bp									Possible Recombinant: KY777461.1_Candidatus_Liberibacter_solanacearum_haplotype_E 349 bp							MG704956.1_Candidatus_Liberibacter_solanacearum__isolate_14-1_adk 368 bp:								Window 7 , at nucleotide position 240.0
Possible Recombinant: HQ454310.1_Candidatus_Liberibacter_solanacearum_strain_220-10_50S_L10 226 bp									Possible Recombinant: KY753132.1_Candidatus_Liberibacter_solanacearum_haplotype_D_50S_L12 349 bp							Window 1 , at nucleotide position 36.0								Window 8 , at nucleotide position 270.0
Possible Recombinant: KY595980.1_Candidatus_Liberibacter_solanacearum_isolate_4345-KZ5_50S_L10 226 bp									Possible Recombinant: JX308305.1_Candidatus_Liberibacter_solanacearum_clone_36_50S_L12 349 bp							Window 2 , at nucleotide position 54.0								Window 9 , at nucleotide position 300.0
Possible Recombinant: KX434608.1_Candidatus_Liberibacter_solanacearum_strain_LsoBt01_50S_L10 226 bp									Possible Recombinant: KY777462.1_Candidatus_Liberibacter_solanacearum_haplotype_D_50S_L12 349 bp							Window 3 , at nucleotide position 72.0								Window 10 , at nucleotide position 330.0
Possible Recombinant: HQ454321.1_Candidatus_Liberibacter_solanacearum_strain_84-10_50S_L10 226 bp									Possible Recombinant: HQ454321.1_Candidatus_Liberibacter_solanacearum_strain_84-10_50S_L12 349 bp							Window 4 , at nucleotide position 90.0								Window 11 , at nucleotide position 360.0
Possible Recombinant: KY753132.1_Candidatus_Liberibacter_solanacearum_haplotype_D_50S_L10 226 bp									Possible Recombinant: FJ498803.1_Candidatus_Liberibacter_sp_CA_DP-1_50S_L12 349 bp							Window 5 , at nucleotide position 108.0								Window 12 , at nucleotide position 390.0
Possible Recombinant: KY777462.1_Candidatus_Liberibacter_solanacearum_haplotype_D_50S_L10 226 bp									Possible Recombinant: FJ957894.1_Candidatus_Liberibacter_solanacearum__50S_L12 349 bp							Window 6 , at nucleotide position 126.0								Window 13 , at nucleotide position 420.0
Possible Recombinant: NZ_PKRU02000030.1_Candidatus_Liberibacter_solanacearum_strain_ISR100_PROK_30 226 bp									Possible Recombinant: FJ957895.1_Candidatus_Liberibacter_solanacearum__50S_L12 349 bp							Window 7 , at nucleotide position 144.0								Window 14 , at nucleotide position 450.0
Window 12 , at nucleotide position 143.0									Possible Recombinant: EU834131.1_Candidatus_Liberibacter_solanacearum_isolate_NZ082226_50S_L12 349 bp							Window 8 , at nucleotide position 162.0								Window 15 , at nucleotide position 480.0
Window 13 , at nucleotide position 154.0									Possible Recombinant: JX624241.1_Candidatus_Liberibacter_solanacearum_clone_WA-psyllids-1_50S_L12 349 bp							Window 9 , at nucleotide position 180.0								Window 16 , at nucleotide position 510.0
Possible Recombinant: MG701023.1_Candidatus_Liberibacter_solanacearum_strain_FI_15-108_50S_L10 226 bp									Possible Recombinant: MG701024.1_Candidatus_Liberibacter_solanacearum_strain_FI_15-167_50S_L12 349 bp							Window 10 , at nucleotide position 198.0								Window 17 , at nucleotide position 540.0
Possible Recombinant: MG701025.1_Candidatus_Liberibacter_solanacearum_strain_15-129_50S_L10 226 bp									Possible Recombinant: MG701030.1_Candidatus_Liberibacter_solanacearum_strain_13-180_50S_L12 349 bp							Window 11 , at nucleotide position 216.0								Window 18 , at nucleotide position 570.0
Possible Recombinant: MG701026.1_Candidatus_Liberibacter_solanacearum_strain_15-122_50S_L10 226 bp									Possible Recombinant: MG701031.1_Candidatus_Liberibacter_solanacearum_strain_16-25_50S_L12 349 bp							Window 12 , at nucleotide position 234.0
Possible Recombinant: MG701027.1_Candidatus_Liberibacter_solanacearum_strain_15-125_50S_L10 226 bp									Possible Recombinant: MG701032.1_Candidatus_Liberibacter_solanacearum_strain_16-KL2_50S_L12 349 bp							Window 13 , at nucleotide position 252.0
Possible Recombinant: MG701028.1_Candidatus_Liberibacter_solanacearum_strain_16-7(N3)_50S_L10 226 bp									Possible Recombinant: MG701033.1_Candidatus_Liberibacter_solanacearum_strain_16-KL3_50S_L12 349 bp							Window 14 , at nucleotide position 270.0
Possible Recombinant: MG701029.1_Candidatus_Liberibacter_solanacearum_strain_16-26(N1)_50S_L10 226 bp									Possible Recombinant: MG701034.1_Candidatus_Liberibacter_solanacearum_strain_16-KL8_50S_L12 349 bp							Window 15 , at nucleotide position 288.0								MG705179.1 604 bp:
Possible Recombinant: HQ454307.1_Candidatus_Liberibacter_solanacearum_strain_289-10_50S_L10 226 bp									Possible Recombinant: MG701035.1_Candidatus_Liberibacter_solanacearum_strain_16-KL9_50S_L12 349 bp							Window 16 , at nucleotide position 306.0								Window 1 , at nucleotide position 60.0
Possible Recombinant: JX308305.1_Candidatus_Liberibacter_solanacearum_clone_36_50S_L10 226 bp									Possible Recombinant: MG701036.1_Candidatus_Liberibacter_solanacearum_strain_15-21_50S_L12 349 bp							Window 17 , at nucleotide position 324.0								Possible Recombinant: Herbarium54-gyrB 604 bp
Possible Recombinant: KF357912.1_Candidatus_Liberibacter_solanacearum_isolate_12-257_50S_L10 226 bp									Possible Recombinant: MG701037.1_Candidatus_Liberibacter_solanacearum_strain_15-31_50S_L12 349 bp							Possible Recombinant: NC_014774.1_Candidatus_Liberibacter_solanacearum_CLso-ZC1 368 bp								Window 2 , at nucleotide position 90.0
Possible Recombinant: HQ454305.1_Candidatus_Liberibacter_solanacearum_strain_04-10_50S_L10 226 bp									Possible Recombinant: MG701038.1_Candidatus_Liberibacter_solanacearum_strain_16-9_50S_L12 349 bp							Window 18 , at nucleotide position 342.0								Window 3 , at nucleotide position 120.0
Possible Recombinant: HQ454310.1_Candidatus_Liberibacter_solanacearum_strain_220-10_50S_L10 226 bp									Possible Recombinant: MG701039.1_Candidatus_Liberibacter_solanacearum_strain_16-20_50S_L12 349 bp							Possible Recombinant: NC_014774.1_Candidatus_Liberibacter_solanacearum_CLso-ZC1 368 bp								Window 4 , at nucleotide position 150.0
Possible Recombinant: KY595980.1_Candidatus_Liberibacter_solanacearum_isolate_4345-KZ5_50S_L10 226 bp									Possible Recombinant: MG701040.1_Candidatus_Liberibacter_solanacearum_strain_16-24_50S_L12 349 bp															Window 5 , at nucleotide position 180.0
Possible Recombinant: KX434608.1_Candidatus_Liberibacter_solanacearum_strain_LsoBt01_50S_L10 226 bp									Possible Recombinant: MG701041.1_Candidatus_Liberibacter_solanacearum_strain_14-866_50S_L12 349 bp															Window 6 , at nucleotide position 210.0
Possible Recombinant: HQ454321.1_Candidatus_Liberibacter_solanacearum_strain_84-10_50S_L10 226 bp									Possible Recombinant: MG701042.1_Candidatus_Liberibacter_solanacearum_strain_15-12_50S_L12 349 bp															Window 7 , at nucleotide position 240.0
Possible Recombinant: KY753132.1_Candidatus_Liberibacter_solanacearum_haplotype_D_50S_L10 226 bp									Possible Recombinant: MG701043.1_Candidatus_Liberibacter_solanacearum_strain_15-214_50S_L12 349 bp							MG704955.1_Candidatus_Liberibacter_solanacearum__isolate_16-860_adk 368 bp:								Window 8 , at nucleotide position 270.0
Possible Recombinant: KY777462.1_Candidatus_Liberibacter_solanacearum_haplotype_D_50S_L10 226 bp									Possible Recombinant: MG701044.1_Candidatus_Liberibacter_solanacearum_strain_15-P24a_50S_L12 349 bp							Window 1 , at nucleotide position 36.0								Window 9 , at nucleotide position 300.0
Possible Recombinant: NZ_PKRU02000030.1_Candidatus_Liberibacter_solanacearum_strain_ISR100_PROK_30 226 bp									Possible Recombinant: MG701045.1_Candidatus_Liberibacter_solanacearum_strain_16-1_50S_L12 349 bp							Window 2 , at nucleotide position 54.0								Window 10 , at nucleotide position 330.0
Window 14 , at nucleotide position 165.0									Possible Recombinant: MG701046.1_Candidatus_Liberibacter_solanacearum_strain_16-2_50S_L12 349 bp							Window 3 , at nucleotide position 72.0								Window 11 , at nucleotide position 360.0
Possible Recombinant: HQ454307.1_Candidatus_Liberibacter_solanacearum_strain_289-10_50S_L10 226 bp									Possible Recombinant: MG701047.1_Candidatus_Liberibacter_solanacearum_strain_16-5_50S_L12 349 bp							Window 4 , at nucleotide position 90.0								Window 12 , at nucleotide position 390.0
Possible Recombinant: JX308305.1_Candidatus_Liberibacter_solanacearum_clone_36_50S_L10 226 bp									Possible Recombinant: MG701048.1_Candidatus_Liberibacter_solanacearum_strain_12-230_50S_L12 349 bp							Window 5 , at nucleotide position 108.0								Window 13 , at nucleotide position 420.0
Possible Recombinant: KF357912.1_Candidatus_Liberibacter_solanacearum_isolate_12-257_50S_L10 226 bp									Possible Recombinant: MG701049.1_Candidatus_Liberibacter_solanacearum_strain_13-355_50S_L12 349 bp							Window 6 , at nucleotide position 126.0								Window 14 , at nucleotide position 450.0
Possible Recombinant: HQ454305.1_Candidatus_Liberibacter_solanacearum_strain_04-10_50S_L10 226 bp									Possible Recombinant: MG701050.1_Candidatus_Liberibacter_solanacearum_strain_12-96_50S_L12 349 bp							Window 7 , at nucleotide position 144.0								Window 15 , at nucleotide position 480.0
Possible Recombinant: HQ454310.1_Candidatus_Liberibacter_solanacearum_strain_220-10_50S_L10 226 bp									Possible Recombinant: MG701051.1_Candidatus_Liberibacter_solanacearum_strain_13-544A_50S_L12 349 bp							Window 8 , at nucleotide position 162.0								Window 16 , at nucleotide position 510.0
Possible Recombinant: KY595980.1_Candidatus_Liberibacter_solanacearum_isolate_4345-KZ5_50S_L10 226 bp									Possible Recombinant: MG701052.1_Candidatus_Liberibacter_solanacearum_strain_15-165_50S_L12 349 bp							Window 9 , at nucleotide position 180.0								Window 17 , at nucleotide position 540.0
Possible Recombinant: KX434608.1_Candidatus_Liberibacter_solanacearum_strain_LsoBt01_50S_L10 226 bp									Possible Recombinant: MG701053.1_Candidatus_Liberibacter_solanacearum_strain_15-196_50S_L12 349 bp							Window 10 , at nucleotide position 198.0								Window 18 , at nucleotide position 570.0
Possible Recombinant: HQ454321.1_Candidatus_Liberibacter_solanacearum_strain_84-10_50S_L10 226 bp									Possible Recombinant: MG701054.1_Candidatus_Liberibacter_solanacearum_strain_16-857_50S_L12 349 bp							Window 11 , at nucleotide position 216.0
Possible Recombinant: KY753132.1_Candidatus_Liberibacter_solanacearum_haplotype_D_50S_L10 226 bp									Possible Recombinant: HQ454310.1_Candidatus_Liberibacter_solanacearum_strain_220-10_50S_L12 349 bp							Window 12 , at nucleotide position 234.0
Possible Recombinant: KY777462.1_Candidatus_Liberibacter_solanacearum_haplotype_D_50S_L10 226 bp									Possible Recombinant: KY595980.1_Candidatus_Liberibacter_solanacearum_isolate_4345-KZ5_50S_L12 349 bp							Window 13 , at nucleotide position 252.0
Possible Recombinant: NZ_PKRU02000030.1_Candidatus_Liberibacter_solanacearum_strain_ISR100_PROK_30 226 bp									Possible Recombinant: KX752583.1_Candidatus_Liberibacter_solanacearum_isolate_5505002_50S_L12 349 bp							Window 14 , at nucleotide position 270.0								MG705178.1 604 bp:
Window 15 , at nucleotide position 176.0									Possible Recombinant: HQ454305.1_Candidatus_Liberibacter_solanacearum_strain_04-10_50S_L12 349 bp							Window 15 , at nucleotide position 288.0								Window 1 , at nucleotide position 60.0
Window 16 , at nucleotide position 187.0									Possible Recombinant: HQ454307.1_Candidatus_Liberibacter_solanacearum_strain_289-10_50S_L12 349 bp							Window 16 , at nucleotide position 306.0								Possible Recombinant: Herbarium54-gyrB 604 bp
Window 17 , at nucleotide position 198.0									Possible Recombinant: MG701023.1_Candidatus_Liberibacter_solanacearum_strain_FI_15-108_50S_L12 349 bp							Window 17 , at nucleotide position 324.0								Window 2 , at nucleotide position 90.0
Possible Recombinant: MH259700.1_Candidatus_Liberibacter_solanacearum_clone_45_13_50S_L10 226 bp									Possible Recombinant: MG701025.1_Candidatus_Liberibacter_solanacearum_strain_15-129_50S_L12 349 bp							Possible Recombinant: NC_014774.1_Candidatus_Liberibacter_solanacearum_CLso-ZC1 368 bp								Window 3 , at nucleotide position 120.0
Possible Recombinant: JF811598.1_Candidatus_Liberibacter_solanacearum_isolate_MX11-02_50S_L10 226 bp									Possible Recombinant: MG701026.1_Candidatus_Liberibacter_solanacearum_strain_15-122_50S_L12 349 bp							Window 18 , at nucleotide position 342.0								Window 4 , at nucleotide position 150.0
Possible Recombinant: FJ498805.1_Candidatus_Liberibacter_sp_Burns_50S_L10 226 bp									Possible Recombinant: MG701027.1_Candidatus_Liberibacter_solanacearum_strain_15-125_50S_L12 349 bp							Possible Recombinant: NC_014774.1_Candidatus_Liberibacter_solanacearum_CLso-ZC1 368 bp								Window 5 , at nucleotide position 180.0
Possible Recombinant: JF811599.1_Candidatus_Liberibacter_solanacearum_isolate_MX11-05_50S_L10 226 bp									Possible Recombinant: MG701028.1_Candidatus_Liberibacter_solanacearum_strain_16-7(N3)_50S_L12 349 bp															Window 6 , at nucleotide position 210.0
Possible Recombinant: FJ498807.1_Candidatus_Liberibacter_sp_Saltillo_9-08_50S_L10 226 bp									Possible Recombinant: MG701029.1_Candidatus_Liberibacter_solanacearum_strain_16-26(N1)_50S_L12 349 bp															Window 7 , at nucleotide position 240.0
Possible Recombinant: FJ498803.1_Candidatus_Liberibacter_sp_CA_DP-1_50S_L10 226 bp									Possible Recombinant: CP002371.1_Candidatus_Liberibacter_solanacearum_CLso-ZC1 349 bp															Window 8 , at nucleotide position 270.0
Possible Recombinant: FJ957894.1_Candidatus_Liberibacter_solanacearum__50S_L10 226 bp									Possible Recombinant: NZ_JMTK01000005.1_Candidatus_Liberibacter_solanacearum_strain_LsoNZ1_CLso_NZ1_contig5 349 bp							MG704954.1_Candidatus_Liberibacter_solanacearum__isolate_16-857_adk 368 bp:								Window 9 , at nucleotide position 300.0
Possible Recombinant: FJ957895.1_Candidatus_Liberibacter_solanacearum__50S_L10 226 bp									Possible Recombinant: NZ_PKRU02000030.1_Candidatus_Liberibacter_solanacearum_strain_ISR100 349 bp							Window 1 , at nucleotide position 36.0								Window 10 , at nucleotide position 330.0
Possible Recombinant: EU834131.1_Candidatus_Liberibacter_solanacearum_isolate_NZ082226_50S 226 bp																Window 2 , at nucleotide position 54.0								Window 11 , at nucleotide position 360.0
Possible Recombinant: JX624241.1_Candidatus_Liberibacter_solanacearum_clone_WA-psyllids-1_50S_L10 226 bp																Window 3 , at nucleotide position 72.0								Window 12 , at nucleotide position 390.0
Possible Recombinant: JX280521.1_Candidatus_Liberibacter_solanacearum_isolate_12_50S_L10 226 bp																Window 4 , at nucleotide position 90.0								Window 13 , at nucleotide position 420.0
Possible Recombinant: JX280520.1_Candidatus_Liberibacter_solanacearum_isolate_3_50S_L10 226 bp									Herbarium61-50S-rp01 349 bp:							Window 5 , at nucleotide position 108.0								Window 14 , at nucleotide position 450.0
Possible Recombinant: JN863094.1_Candidatus_Liberibacter_solanacearum_isolate_B9_50S_L10 226 bp									Window 1 , at nucleotide position 34.0							Window 6 , at nucleotide position 126.0								Window 15 , at nucleotide position 480.0
Possible Recombinant: MG701023.1_Candidatus_Liberibacter_solanacearum_strain_FI_15-108_50S_L10 226 bp									Window 2 , at nucleotide position 51.0							Window 7 , at nucleotide position 144.0								Window 16 , at nucleotide position 510.0
Possible Recombinant: MG701025.1_Candidatus_Liberibacter_solanacearum_strain_15-129_50S_L10 226 bp									Possible Recombinant: CP001677.5_Candidatus_Liberibacter_asiaticus_str_psy62 349 bp							Window 8 , at nucleotide position 162.0								Window 17 , at nucleotide position 540.0
Possible Recombinant: MG701026.1_Candidatus_Liberibacter_solanacearum_strain_15-122_50S_L10 226 bp									Window 3 , at nucleotide position 68.0							Window 9 , at nucleotide position 180.0								Window 18 , at nucleotide position 570.0
Possible Recombinant: MG701027.1_Candidatus_Liberibacter_solanacearum_strain_15-125_50S_L10 226 bp									Window 4 , at nucleotide position 85.0							Window 10 , at nucleotide position 198.0
Possible Recombinant: MG701028.1_Candidatus_Liberibacter_solanacearum_strain_16-7(N3)_50S_L10 226 bp									Window 5 , at nucleotide position 102.0							Window 11 , at nucleotide position 216.0
Possible Recombinant: MG701029.1_Candidatus_Liberibacter_solanacearum_strain_16-26(N1)_50S_L10 226 bp									Window 6 , at nucleotide position 119.0							Window 12 , at nucleotide position 234.0
Possible Recombinant: MG701024.1_Candidatus_Liberibacter_solanacearum_strain_FI 226 bp									Window 7 , at nucleotide position 136.0							Window 13 , at nucleotide position 252.0								MG705177.1 604 bp:
Possible Recombinant: MG701030.1_Candidatus_Liberibacter_solanacearum_strain_13-180_50S_L10 226 bp									Window 8 , at nucleotide position 153.0							Window 14 , at nucleotide position 270.0								Window 1 , at nucleotide position 60.0
Possible Recombinant: MG701031.1_Candidatus_Liberibacter_solanacearum_strain_16-25_50S_L10 226 bp									Window 9 , at nucleotide position 170.0							Window 15 , at nucleotide position 288.0								Possible Recombinant: Herbarium54-gyrB 604 bp
Possible Recombinant: MG701032.1_Candidatus_Liberibacter_solanacearum_strain_16-KL2_50S_L10 226 bp									Window 10 , at nucleotide position 187.0							Window 16 , at nucleotide position 306.0								Window 2 , at nucleotide position 90.0
Possible Recombinant: MG701033.1_Candidatus_Liberibacter_solanacearum_strain_16-KL3_50S_L10 226 bp									Window 11 , at nucleotide position 204.0							Window 17 , at nucleotide position 324.0								Window 3 , at nucleotide position 120.0
Possible Recombinant: MG701034.1_Candidatus_Liberibacter_solanacearum_strain_16-KL8_50S_L10 226 bp									Window 12 , at nucleotide position 221.0							Possible Recombinant: NC_014774.1_Candidatus_Liberibacter_solanacearum_CLso-ZC1 368 bp								Window 4 , at nucleotide position 150.0
Possible Recombinant: MG701035.1_Candidatus_Liberibacter_solanacearum_strain_16-KL9_50S_L10 226 bp									Window 13 , at nucleotide position 238.0							Window 18 , at nucleotide position 342.0								Window 5 , at nucleotide position 180.0
Possible Recombinant: MG701036.1_Candidatus_Liberibacter_solanacearum_strain_15-21_50S_L10 226 bp									Window 14 , at nucleotide position 255.0							Possible Recombinant: NC_014774.1_Candidatus_Liberibacter_solanacearum_CLso-ZC1 368 bp								Window 6 , at nucleotide position 210.0
Possible Recombinant: MG701037.1_Candidatus_Liberibacter_solanacearum_strain_15-31_50S_L10 226 bp									Window 15 , at nucleotide position 272.0															Window 7 , at nucleotide position 240.0
Possible Recombinant: MG701038.1_Candidatus_Liberibacter_solanacearum_strain_16-9_50S_L10 226 bp									Window 16 , at nucleotide position 289.0															Window 8 , at nucleotide position 270.0
Possible Recombinant: MG701039.1_Candidatus_Liberibacter_solanacearum_strain_16-20_50S_L10 226 bp									Window 17 , at nucleotide position 306.0															Window 9 , at nucleotide position 300.0
Possible Recombinant: MG701040.1_Candidatus_Liberibacter_solanacearum_strain_16-24_50S_L10 226 bp									Window 18 , at nucleotide position 323.0							MG704953.1_Candidatus_Liberibacter_solanacearum__isolate_15-196_adk 368 bp:								Window 10 , at nucleotide position 330.0
Possible Recombinant: MG701041.1_Candidatus_Liberibacter_solanacearum_strain_14-866_50S_L10 226 bp									Possible Recombinant: Herbarium54-50S-rp01 349 bp							Window 1 , at nucleotide position 36.0								Window 11 , at nucleotide position 360.0
Possible Recombinant: MG701042.1_Candidatus_Liberibacter_solanacearum_strain_15-12_50S_L10 226 bp									Possible Recombinant: Herbarium59-50S-rp01 349 bp							Window 2 , at nucleotide position 54.0								Window 12 , at nucleotide position 390.0
Possible Recombinant: MG701043.1_Candidatus_Liberibacter_solanacearum_strain_15-214_50S_L10 226 bp									Possible Recombinant: JF811599.1_Candidatus_Liberibacter_solanacearum_isolate_MX11-05_50S_L12 349 bp							Window 3 , at nucleotide position 72.0								Window 13 , at nucleotide position 420.0
Possible Recombinant: MG701044.1_Candidatus_Liberibacter_solanacearum_strain_15-P24a_50S_L10 226 bp									Possible Recombinant: FJ498807.1_Candidatus_Liberibacter_sp_Saltillo_9-08_50S_L12 349 bp							Window 4 , at nucleotide position 90.0								Window 14 , at nucleotide position 450.0
Possible Recombinant: MG701045.1_Candidatus_Liberibacter_solanacearum_strain_16-1_50S_L10 226 bp									Possible Recombinant: FJ498805.1_Candidatus_Liberibacter_sp_Burns_50S_L12 349 bp							Window 5 , at nucleotide position 108.0								Window 15 , at nucleotide position 480.0
Possible Recombinant: MG701046.1_Candidatus_Liberibacter_solanacearum_strain_16-2_50S_L10 226 bp									Possible Recombinant: JX280521.1_Candidatus_Liberibacter_solanacearum_isolate_12_50S_L12 349 bp							Window 6 , at nucleotide position 126.0								Window 16 , at nucleotide position 510.0
Possible Recombinant: MG701047.1_Candidatus_Liberibacter_solanacearum_strain_16-5_50S_L10 226 bp									Possible Recombinant: JX280520.1_Candidatus_Liberibacter_solanacearum_isolate_3_50S_L12 349 bp							Window 7 , at nucleotide position 144.0								Window 17 , at nucleotide position 540.0
Possible Recombinant: MG701048.1_Candidatus_Liberibacter_solanacearum_strain_12-230_50S_L10 226 bp									Possible Recombinant: JN863094.1_Candidatus_Liberibacter_solanacearum_isolate_B9_50S_L12 349 bp							Window 8 , at nucleotide position 162.0								Window 18 , at nucleotide position 570.0
Possible Recombinant: MG701049.1_Candidatus_Liberibacter_solanacearum_strain_13-355_50S_L10 226 bp									Possible Recombinant: JF811598.1_Candidatus_Liberibacter_solanacearum_isolate_MX11-02_50S_L12 349 bp							Window 9 , at nucleotide position 180.0
Possible Recombinant: MG701050.1_Candidatus_Liberibacter_solanacearum_strain_12-96_50S_L10 226 bp									Possible Recombinant: KX434608.1_Candidatus_Liberibacter_solanacearum_strain_LsoBt01_50S_L12 349 bp							Window 10 , at nucleotide position 198.0
Possible Recombinant: MG701051.1_Candidatus_Liberibacter_solanacearum_strain_13-544A_50S_L10 226 bp									Possible Recombinant: KF357912.1_Candidatus_Liberibacter_solanacearum_isolate_12-257_50S_L12 349 bp							Window 11 , at nucleotide position 216.0
Possible Recombinant: MG701052.1_Candidatus_Liberibacter_solanacearum_strain_15-165_50S_L10 226 bp									Possible Recombinant: KY777461.1_Candidatus_Liberibacter_solanacearum_haplotype_E 349 bp							Window 12 , at nucleotide position 234.0								MG705176.1 604 bp:
Possible Recombinant: MG701053.1_Candidatus_Liberibacter_solanacearum_strain_15-196_50S_L10 226 bp									Possible Recombinant: KY753132.1_Candidatus_Liberibacter_solanacearum_haplotype_D_50S_L12 349 bp							Window 13 , at nucleotide position 252.0								Window 1 , at nucleotide position 60.0
Possible Recombinant: MG701054.1_Candidatus_Liberibacter_solanacearum_strain_16-857_50S_L10 226 bp									Possible Recombinant: JX308305.1_Candidatus_Liberibacter_solanacearum_clone_36_50S_L12 349 bp							Window 14 , at nucleotide position 270.0								Possible Recombinant: Herbarium54-gyrB 604 bp
Possible Recombinant: KX752583.1_Candidatus_Liberibacter_solanacearum_isolate_5505002_50S_L10 226 bp									Possible Recombinant: KY777462.1_Candidatus_Liberibacter_solanacearum_haplotype_D_50S_L12 349 bp							Window 15 , at nucleotide position 288.0								Window 2 , at nucleotide position 90.0
Possible Recombinant: KY777461.1_Candidatus_Liberibacter_solanacearum_haplotype_E_50S_L10 226 bp									Possible Recombinant: HQ454321.1_Candidatus_Liberibacter_solanacearum_strain_84-10_50S_L12 349 bp							Window 16 , at nucleotide position 306.0								Window 3 , at nucleotide position 120.0
Possible Recombinant: HQ454307.1_Candidatus_Liberibacter_solanacearum_strain_289-10_50S_L10 226 bp									Possible Recombinant: FJ498803.1_Candidatus_Liberibacter_sp_CA_DP-1_50S_L12 349 bp							Window 17 , at nucleotide position 324.0								Window 4 , at nucleotide position 150.0
Possible Recombinant: JX308305.1_Candidatus_Liberibacter_solanacearum_clone_36_50S_L10 226 bp									Possible Recombinant: FJ957894.1_Candidatus_Liberibacter_solanacearum__50S_L12 349 bp							Possible Recombinant: NC_014774.1_Candidatus_Liberibacter_solanacearum_CLso-ZC1 368 bp								Window 5 , at nucleotide position 180.0
Possible Recombinant: KF357912.1_Candidatus_Liberibacter_solanacearum_isolate_12-257_50S_L10 226 bp									Possible Recombinant: FJ957895.1_Candidatus_Liberibacter_solanacearum__50S_L12 349 bp							Window 18 , at nucleotide position 342.0								Window 6 , at nucleotide position 210.0
Possible Recombinant: HQ454305.1_Candidatus_Liberibacter_solanacearum_strain_04-10_50S_L10 226 bp									Possible Recombinant: EU834131.1_Candidatus_Liberibacter_solanacearum_isolate_NZ082226_50S_L12 349 bp							Possible Recombinant: NC_014774.1_Candidatus_Liberibacter_solanacearum_CLso-ZC1 368 bp								Window 7 , at nucleotide position 240.0
Possible Recombinant: HQ454310.1_Candidatus_Liberibacter_solanacearum_strain_220-10_50S_L10 226 bp									Possible Recombinant: JX624241.1_Candidatus_Liberibacter_solanacearum_clone_WA-psyllids-1_50S_L12 349 bp															Window 8 , at nucleotide position 270.0
Possible Recombinant: KY595980.1_Candidatus_Liberibacter_solanacearum_isolate_4345-KZ5_50S_L10 226 bp									Possible Recombinant: MG701024.1_Candidatus_Liberibacter_solanacearum_strain_FI_15-167_50S_L12 349 bp															Window 9 , at nucleotide position 300.0
Possible Recombinant: KX434608.1_Candidatus_Liberibacter_solanacearum_strain_LsoBt01_50S_L10 226 bp									Possible Recombinant: MG701030.1_Candidatus_Liberibacter_solanacearum_strain_13-180_50S_L12 349 bp															Window 10 , at nucleotide position 330.0
Possible Recombinant: HQ454321.1_Candidatus_Liberibacter_solanacearum_strain_84-10_50S_L10 226 bp									Possible Recombinant: MG701031.1_Candidatus_Liberibacter_solanacearum_strain_16-25_50S_L12 349 bp							MG704952.1_Candidatus_Liberibacter_solanacearum__isolate_15-167_adk 368 bp:								Window 11 , at nucleotide position 360.0
Possible Recombinant: KY753132.1_Candidatus_Liberibacter_solanacearum_haplotype_D_50S_L10 226 bp									Possible Recombinant: MG701032.1_Candidatus_Liberibacter_solanacearum_strain_16-KL2_50S_L12 349 bp							Window 1 , at nucleotide position 36.0								Window 12 , at nucleotide position 390.0
Possible Recombinant: KY777462.1_Candidatus_Liberibacter_solanacearum_haplotype_D_50S_L10 226 bp									Possible Recombinant: MG701033.1_Candidatus_Liberibacter_solanacearum_strain_16-KL3_50S_L12 349 bp							Window 2 , at nucleotide position 54.0								Window 13 , at nucleotide position 420.0
Window 18 , at nucleotide position 209.0									Possible Recombinant: MG701034.1_Candidatus_Liberibacter_solanacearum_strain_16-KL8_50S_L12 349 bp							Window 3 , at nucleotide position 72.0								Window 14 , at nucleotide position 450.0
Possible Recombinant: MH259700.1_Candidatus_Liberibacter_solanacearum_clone_45_13_50S_L10 226 bp									Possible Recombinant: MG701035.1_Candidatus_Liberibacter_solanacearum_strain_16-KL9_50S_L12 349 bp							Window 4 , at nucleotide position 90.0								Window 15 , at nucleotide position 480.0
Possible Recombinant: JF811598.1_Candidatus_Liberibacter_solanacearum_isolate_MX11-02_50S_L10 226 bp									Possible Recombinant: MG701036.1_Candidatus_Liberibacter_solanacearum_strain_15-21_50S_L12 349 bp							Window 5 , at nucleotide position 108.0								Window 16 , at nucleotide position 510.0
Possible Recombinant: FJ498805.1_Candidatus_Liberibacter_sp_Burns_50S_L10 226 bp									Possible Recombinant: MG701037.1_Candidatus_Liberibacter_solanacearum_strain_15-31_50S_L12 349 bp							Window 6 , at nucleotide position 126.0								Window 17 , at nucleotide position 540.0
Possible Recombinant: JF811599.1_Candidatus_Liberibacter_solanacearum_isolate_MX11-05_50S_L10 226 bp									Possible Recombinant: MG701038.1_Candidatus_Liberibacter_solanacearum_strain_16-9_50S_L12 349 bp							Window 7 , at nucleotide position 144.0								Window 18 , at nucleotide position 570.0
Possible Recombinant: FJ498807.1_Candidatus_Liberibacter_sp_Saltillo_9-08_50S_L10 226 bp									Possible Recombinant: MG701039.1_Candidatus_Liberibacter_solanacearum_strain_16-20_50S_L12 349 bp							Window 8 , at nucleotide position 162.0
Possible Recombinant: FJ498803.1_Candidatus_Liberibacter_sp_CA_DP-1_50S_L10 226 bp									Possible Recombinant: MG701040.1_Candidatus_Liberibacter_solanacearum_strain_16-24_50S_L12 349 bp							Window 9 , at nucleotide position 180.0
Possible Recombinant: FJ957894.1_Candidatus_Liberibacter_solanacearum__50S_L10 226 bp									Possible Recombinant: MG701041.1_Candidatus_Liberibacter_solanacearum_strain_14-866_50S_L12 349 bp							Window 10 , at nucleotide position 198.0
Possible Recombinant: FJ957895.1_Candidatus_Liberibacter_solanacearum__50S_L10 226 bp									Possible Recombinant: MG701042.1_Candidatus_Liberibacter_solanacearum_strain_15-12_50S_L12 349 bp							Window 11 , at nucleotide position 216.0								MG705175.1 604 bp:
Possible Recombinant: EU834131.1_Candidatus_Liberibacter_solanacearum_isolate_NZ082226_50S 226 bp									Possible Recombinant: MG701043.1_Candidatus_Liberibacter_solanacearum_strain_15-214_50S_L12 349 bp							Window 12 , at nucleotide position 234.0								Window 1 , at nucleotide position 60.0
Possible Recombinant: JX624241.1_Candidatus_Liberibacter_solanacearum_clone_WA-psyllids-1_50S_L10 226 bp									Possible Recombinant: MG701044.1_Candidatus_Liberibacter_solanacearum_strain_15-P24a_50S_L12 349 bp							Window 13 , at nucleotide position 252.0								Possible Recombinant: Herbarium54-gyrB 604 bp
Possible Recombinant: JX280521.1_Candidatus_Liberibacter_solanacearum_isolate_12_50S_L10 226 bp									Possible Recombinant: MG701045.1_Candidatus_Liberibacter_solanacearum_strain_16-1_50S_L12 349 bp							Window 14 , at nucleotide position 270.0								Window 2 , at nucleotide position 90.0
Possible Recombinant: JX280520.1_Candidatus_Liberibacter_solanacearum_isolate_3_50S_L10 226 bp									Possible Recombinant: MG701046.1_Candidatus_Liberibacter_solanacearum_strain_16-2_50S_L12 349 bp							Window 15 , at nucleotide position 288.0								Window 3 , at nucleotide position 120.0
Possible Recombinant: JN863094.1_Candidatus_Liberibacter_solanacearum_isolate_B9_50S_L10 226 bp									Possible Recombinant: MG701047.1_Candidatus_Liberibacter_solanacearum_strain_16-5_50S_L12 349 bp							Window 16 , at nucleotide position 306.0								Window 4 , at nucleotide position 150.0
Possible Recombinant: MG701023.1_Candidatus_Liberibacter_solanacearum_strain_FI_15-108_50S_L10 226 bp									Possible Recombinant: MG701048.1_Candidatus_Liberibacter_solanacearum_strain_12-230_50S_L12 349 bp							Window 17 , at nucleotide position 324.0								Window 5 , at nucleotide position 180.0
Possible Recombinant: MG701025.1_Candidatus_Liberibacter_solanacearum_strain_15-129_50S_L10 226 bp									Possible Recombinant: MG701049.1_Candidatus_Liberibacter_solanacearum_strain_13-355_50S_L12 349 bp							Possible Recombinant: NC_014774.1_Candidatus_Liberibacter_solanacearum_CLso-ZC1 368 bp								Window 6 , at nucleotide position 210.0
Possible Recombinant: MG701026.1_Candidatus_Liberibacter_solanacearum_strain_15-122_50S_L10 226 bp									Possible Recombinant: MG701050.1_Candidatus_Liberibacter_solanacearum_strain_12-96_50S_L12 349 bp							Window 18 , at nucleotide position 342.0								Window 7 , at nucleotide position 240.0
Possible Recombinant: MG701027.1_Candidatus_Liberibacter_solanacearum_strain_15-125_50S_L10 226 bp									Possible Recombinant: MG701051.1_Candidatus_Liberibacter_solanacearum_strain_13-544A_50S_L12 349 bp							Possible Recombinant: NC_014774.1_Candidatus_Liberibacter_solanacearum_CLso-ZC1 368 bp								Window 8 , at nucleotide position 270.0
Possible Recombinant: MG701028.1_Candidatus_Liberibacter_solanacearum_strain_16-7(N3)_50S_L10 226 bp									Possible Recombinant: MG701052.1_Candidatus_Liberibacter_solanacearum_strain_15-165_50S_L12 349 bp															Window 9 , at nucleotide position 300.0
Possible Recombinant: MG701029.1_Candidatus_Liberibacter_solanacearum_strain_16-26(N1)_50S_L10 226 bp									Possible Recombinant: MG701053.1_Candidatus_Liberibacter_solanacearum_strain_15-196_50S_L12 349 bp															Window 10 , at nucleotide position 330.0
Possible Recombinant: MG701024.1_Candidatus_Liberibacter_solanacearum_strain_FI 226 bp									Possible Recombinant: MG701054.1_Candidatus_Liberibacter_solanacearum_strain_16-857_50S_L12 349 bp															Window 11 , at nucleotide position 360.0
Possible Recombinant: MG701030.1_Candidatus_Liberibacter_solanacearum_strain_13-180_50S_L10 226 bp									Possible Recombinant: HQ454310.1_Candidatus_Liberibacter_solanacearum_strain_220-10_50S_L12 349 bp							MG704951.1_Candidatus_Liberibacter_solanacearum__isolate_15-165_adk 368 bp:								Window 12 , at nucleotide position 390.0
Possible Recombinant: MG701031.1_Candidatus_Liberibacter_solanacearum_strain_16-25_50S_L10 226 bp									Possible Recombinant: KY595980.1_Candidatus_Liberibacter_solanacearum_isolate_4345-KZ5_50S_L12 349 bp							Window 1 , at nucleotide position 36.0								Window 13 , at nucleotide position 420.0
Possible Recombinant: MG701032.1_Candidatus_Liberibacter_solanacearum_strain_16-KL2_50S_L10 226 bp									Possible Recombinant: KX752583.1_Candidatus_Liberibacter_solanacearum_isolate_5505002_50S_L12 349 bp							Window 2 , at nucleotide position 54.0								Window 14 , at nucleotide position 450.0
Possible Recombinant: MG701033.1_Candidatus_Liberibacter_solanacearum_strain_16-KL3_50S_L10 226 bp									Possible Recombinant: HQ454305.1_Candidatus_Liberibacter_solanacearum_strain_04-10_50S_L12 349 bp							Window 3 , at nucleotide position 72.0								Window 15 , at nucleotide position 480.0
Possible Recombinant: MG701034.1_Candidatus_Liberibacter_solanacearum_strain_16-KL8_50S_L10 226 bp									Possible Recombinant: HQ454307.1_Candidatus_Liberibacter_solanacearum_strain_289-10_50S_L12 349 bp							Window 4 , at nucleotide position 90.0								Window 16 , at nucleotide position 510.0
Possible Recombinant: MG701035.1_Candidatus_Liberibacter_solanacearum_strain_16-KL9_50S_L10 226 bp									Possible Recombinant: MG701023.1_Candidatus_Liberibacter_solanacearum_strain_FI_15-108_50S_L12 349 bp							Window 5 , at nucleotide position 108.0								Window 17 , at nucleotide position 540.0
Possible Recombinant: MG701036.1_Candidatus_Liberibacter_solanacearum_strain_15-21_50S_L10 226 bp									Possible Recombinant: MG701025.1_Candidatus_Liberibacter_solanacearum_strain_15-129_50S_L12 349 bp							Window 6 , at nucleotide position 126.0								Window 18 , at nucleotide position 570.0
Possible Recombinant: MG701037.1_Candidatus_Liberibacter_solanacearum_strain_15-31_50S_L10 226 bp									Possible Recombinant: MG701026.1_Candidatus_Liberibacter_solanacearum_strain_15-122_50S_L12 349 bp							Window 7 , at nucleotide position 144.0
Possible Recombinant: MG701038.1_Candidatus_Liberibacter_solanacearum_strain_16-9_50S_L10 226 bp									Possible Recombinant: MG701027.1_Candidatus_Liberibacter_solanacearum_strain_15-125_50S_L12 349 bp							Window 8 , at nucleotide position 162.0
Possible Recombinant: MG701039.1_Candidatus_Liberibacter_solanacearum_strain_16-20_50S_L10 226 bp									Possible Recombinant: MG701028.1_Candidatus_Liberibacter_solanacearum_strain_16-7(N3)_50S_L12 349 bp							Window 9 , at nucleotide position 180.0
Possible Recombinant: MG701040.1_Candidatus_Liberibacter_solanacearum_strain_16-24_50S_L10 226 bp									Possible Recombinant: MG701029.1_Candidatus_Liberibacter_solanacearum_strain_16-26(N1)_50S_L12 349 bp							Window 10 , at nucleotide position 198.0								MG705174.1 604 bp:
Possible Recombinant: MG701041.1_Candidatus_Liberibacter_solanacearum_strain_14-866_50S_L10 226 bp									Possible Recombinant: CP002371.1_Candidatus_Liberibacter_solanacearum_CLso-ZC1 349 bp							Window 11 , at nucleotide position 216.0								Window 1 , at nucleotide position 60.0
Possible Recombinant: MG701042.1_Candidatus_Liberibacter_solanacearum_strain_15-12_50S_L10 226 bp									Possible Recombinant: NZ_JMTK01000005.1_Candidatus_Liberibacter_solanacearum_strain_LsoNZ1_CLso_NZ1_contig5 349 bp							Window 12 , at nucleotide position 234.0								Possible Recombinant: Herbarium54-gyrB 604 bp
Possible Recombinant: MG701043.1_Candidatus_Liberibacter_solanacearum_strain_15-214_50S_L10 226 bp									Possible Recombinant: NZ_PKRU02000030.1_Candidatus_Liberibacter_solanacearum_strain_ISR100 349 bp							Window 13 , at nucleotide position 252.0								Window 2 , at nucleotide position 90.0
Possible Recombinant: MG701044.1_Candidatus_Liberibacter_solanacearum_strain_15-P24a_50S_L10 226 bp																Window 14 , at nucleotide position 270.0								Window 3 , at nucleotide position 120.0
Possible Recombinant: MG701045.1_Candidatus_Liberibacter_solanacearum_strain_16-1_50S_L10 226 bp																Window 15 , at nucleotide position 288.0								Window 4 , at nucleotide position 150.0
Possible Recombinant: MG701046.1_Candidatus_Liberibacter_solanacearum_strain_16-2_50S_L10 226 bp																Window 16 , at nucleotide position 306.0								Window 5 , at nucleotide position 180.0
Possible Recombinant: MG701047.1_Candidatus_Liberibacter_solanacearum_strain_16-5_50S_L10 226 bp									MH259700.1_Candidatus_Liberibacter_solanacearum_clone_45.13_50S_L12 349 bp:							Window 17 , at nucleotide position 324.0								Window 6 , at nucleotide position 210.0
Possible Recombinant: MG701048.1_Candidatus_Liberibacter_solanacearum_strain_12-230_50S_L10 226 bp									Window 1 , at nucleotide position 34.0							Possible Recombinant: NC_014774.1_Candidatus_Liberibacter_solanacearum_CLso-ZC1 368 bp								Window 7 , at nucleotide position 240.0
Possible Recombinant: MG701049.1_Candidatus_Liberibacter_solanacearum_strain_13-355_50S_L10 226 bp									Window 2 , at nucleotide position 51.0							Window 18 , at nucleotide position 342.0								Window 8 , at nucleotide position 270.0
Possible Recombinant: MG701050.1_Candidatus_Liberibacter_solanacearum_strain_12-96_50S_L10 226 bp									Possible Recombinant: CP001677.5_Candidatus_Liberibacter_asiaticus_str_psy62 349 bp							Possible Recombinant: NC_014774.1_Candidatus_Liberibacter_solanacearum_CLso-ZC1 368 bp								Window 9 , at nucleotide position 300.0
Possible Recombinant: MG701051.1_Candidatus_Liberibacter_solanacearum_strain_13-544A_50S_L10 226 bp									Window 3 , at nucleotide position 68.0															Window 10 , at nucleotide position 330.0
Possible Recombinant: MG701052.1_Candidatus_Liberibacter_solanacearum_strain_15-165_50S_L10 226 bp									Window 4 , at nucleotide position 85.0															Window 11 , at nucleotide position 360.0
Possible Recombinant: MG701053.1_Candidatus_Liberibacter_solanacearum_strain_15-196_50S_L10 226 bp									Window 5 , at nucleotide position 102.0															Window 12 , at nucleotide position 390.0
Possible Recombinant: MG701054.1_Candidatus_Liberibacter_solanacearum_strain_16-857_50S_L10 226 bp									Window 6 , at nucleotide position 119.0							MG704950.1_Candidatus_Liberibacter_solanacearum__isolate_13-544A_adk 368 bp:								Window 13 , at nucleotide position 420.0
Possible Recombinant: KX752583.1_Candidatus_Liberibacter_solanacearum_isolate_5505002_50S_L10 226 bp									Window 7 , at nucleotide position 136.0							Window 1 , at nucleotide position 36.0								Window 14 , at nucleotide position 450.0
Possible Recombinant: KY777461.1_Candidatus_Liberibacter_solanacearum_haplotype_E_50S_L10 226 bp									Window 8 , at nucleotide position 153.0							Window 2 , at nucleotide position 54.0								Window 15 , at nucleotide position 480.0
Possible Recombinant: HQ454307.1_Candidatus_Liberibacter_solanacearum_strain_289-10_50S_L10 226 bp									Window 9 , at nucleotide position 170.0							Window 3 , at nucleotide position 72.0								Window 16 , at nucleotide position 510.0
Possible Recombinant: JX308305.1_Candidatus_Liberibacter_solanacearum_clone_36_50S_L10 226 bp									Window 10 , at nucleotide position 187.0							Window 4 , at nucleotide position 90.0								Window 17 , at nucleotide position 540.0
Possible Recombinant: KF357912.1_Candidatus_Liberibacter_solanacearum_isolate_12-257_50S_L10 226 bp									Window 11 , at nucleotide position 204.0							Window 5 , at nucleotide position 108.0								Window 18 , at nucleotide position 570.0
Possible Recombinant: HQ454305.1_Candidatus_Liberibacter_solanacearum_strain_04-10_50S_L10 226 bp									Window 12 , at nucleotide position 221.0							Window 6 , at nucleotide position 126.0
Possible Recombinant: HQ454310.1_Candidatus_Liberibacter_solanacearum_strain_220-10_50S_L10 226 bp									Window 13 , at nucleotide position 238.0							Window 7 , at nucleotide position 144.0
Possible Recombinant: KY595980.1_Candidatus_Liberibacter_solanacearum_isolate_4345-KZ5_50S_L10 226 bp									Window 14 , at nucleotide position 255.0							Window 8 , at nucleotide position 162.0
Possible Recombinant: KX434608.1_Candidatus_Liberibacter_solanacearum_strain_LsoBt01_50S_L10 226 bp									Window 15 , at nucleotide position 272.0							Window 9 , at nucleotide position 180.0								MG705173.1 604 bp:
Possible Recombinant: HQ454321.1_Candidatus_Liberibacter_solanacearum_strain_84-10_50S_L10 226 bp									Window 16 , at nucleotide position 289.0							Window 10 , at nucleotide position 198.0								Window 1 , at nucleotide position 60.0
Possible Recombinant: KY753132.1_Candidatus_Liberibacter_solanacearum_haplotype_D_50S_L10 226 bp									Window 17 , at nucleotide position 306.0							Window 11 , at nucleotide position 216.0								Possible Recombinant: Herbarium54-gyrB 604 bp
Possible Recombinant: KY777462.1_Candidatus_Liberibacter_solanacearum_haplotype_D_50S_L10 226 bp									Window 18 , at nucleotide position 323.0							Window 12 , at nucleotide position 234.0								Window 2 , at nucleotide position 90.0
									Possible Recombinant: Herbarium54-50S-rp01 349 bp							Window 13 , at nucleotide position 252.0								Window 3 , at nucleotide position 120.0
									Possible Recombinant: Herbarium59-50S-rp01 349 bp							Window 14 , at nucleotide position 270.0								Window 4 , at nucleotide position 150.0
																Window 15 , at nucleotide position 288.0								Window 5 , at nucleotide position 180.0
Herbarium54-50S-rp01 226 bp:																Window 16 , at nucleotide position 306.0								Window 6 , at nucleotide position 210.0
Window 1 , at nucleotide position 22.0																Window 17 , at nucleotide position 324.0								Window 7 , at nucleotide position 240.0
Possible Recombinant: Herbarium61-50S-rp01 226 bp									JF811599.1_Candidatus_Liberibacter_solanacearum_isolate_MX11-05_50S_L12 349 bp:							Possible Recombinant: NC_014774.1_Candidatus_Liberibacter_solanacearum_CLso-ZC1 368 bp								Window 8 , at nucleotide position 270.0
Possible Recombinant: MH259700.1_Candidatus_Liberibacter_solanacearum_clone_45_13_50S_L10 226 bp									Window 1 , at nucleotide position 34.0							Window 18 , at nucleotide position 342.0								Window 9 , at nucleotide position 300.0
Possible Recombinant: JF811598.1_Candidatus_Liberibacter_solanacearum_isolate_MX11-02_50S_L10 226 bp									Window 2 , at nucleotide position 51.0							Possible Recombinant: NC_014774.1_Candidatus_Liberibacter_solanacearum_CLso-ZC1 368 bp								Window 10 , at nucleotide position 330.0
Possible Recombinant: FJ498805.1_Candidatus_Liberibacter_sp_Burns_50S_L10 226 bp									Possible Recombinant: CP001677.5_Candidatus_Liberibacter_asiaticus_str_psy62 349 bp															Window 11 , at nucleotide position 360.0
Possible Recombinant: JF811599.1_Candidatus_Liberibacter_solanacearum_isolate_MX11-05_50S_L10 226 bp									Window 3 , at nucleotide position 68.0															Window 12 , at nucleotide position 390.0
Possible Recombinant: FJ498807.1_Candidatus_Liberibacter_sp_Saltillo_9-08_50S_L10 226 bp									Window 4 , at nucleotide position 85.0															Window 13 , at nucleotide position 420.0
Possible Recombinant: FJ498803.1_Candidatus_Liberibacter_sp_CA_DP-1_50S_L10 226 bp									Window 5 , at nucleotide position 102.0							MG704949.1_Candidatus_Liberibacter_solanacearum__isolate_12-96_adk 368 bp:								Window 14 , at nucleotide position 450.0
Possible Recombinant: FJ957894.1_Candidatus_Liberibacter_solanacearum__50S_L10 226 bp									Window 6 , at nucleotide position 119.0							Window 1 , at nucleotide position 36.0								Window 15 , at nucleotide position 480.0
Possible Recombinant: FJ957895.1_Candidatus_Liberibacter_solanacearum__50S_L10 226 bp									Window 7 , at nucleotide position 136.0							Window 2 , at nucleotide position 54.0								Window 16 , at nucleotide position 510.0
Possible Recombinant: EU834131.1_Candidatus_Liberibacter_solanacearum_isolate_NZ082226_50S 226 bp									Window 8 , at nucleotide position 153.0							Window 3 , at nucleotide position 72.0								Window 17 , at nucleotide position 540.0
Possible Recombinant: JX624241.1_Candidatus_Liberibacter_solanacearum_clone_WA-psyllids-1_50S_L10 226 bp									Window 9 , at nucleotide position 170.0							Window 4 , at nucleotide position 90.0								Window 18 , at nucleotide position 570.0
Possible Recombinant: JX280521.1_Candidatus_Liberibacter_solanacearum_isolate_12_50S_L10 226 bp									Window 10 , at nucleotide position 187.0							Window 5 , at nucleotide position 108.0
Possible Recombinant: JX280520.1_Candidatus_Liberibacter_solanacearum_isolate_3_50S_L10 226 bp									Window 11 , at nucleotide position 204.0							Window 6 , at nucleotide position 126.0
Possible Recombinant: JN863094.1_Candidatus_Liberibacter_solanacearum_isolate_B9_50S_L10 226 bp									Window 12 , at nucleotide position 221.0							Window 7 , at nucleotide position 144.0
Possible Recombinant: MG701023.1_Candidatus_Liberibacter_solanacearum_strain_FI_15-108_50S_L10 226 bp									Window 13 , at nucleotide position 238.0							Window 8 , at nucleotide position 162.0								MG705172.1 604 bp:
Possible Recombinant: MG701025.1_Candidatus_Liberibacter_solanacearum_strain_15-129_50S_L10 226 bp									Window 14 , at nucleotide position 255.0							Window 9 , at nucleotide position 180.0								Window 1 , at nucleotide position 60.0
Possible Recombinant: MG701026.1_Candidatus_Liberibacter_solanacearum_strain_15-122_50S_L10 226 bp									Window 15 , at nucleotide position 272.0							Window 10 , at nucleotide position 198.0								Possible Recombinant: Herbarium54-gyrB 604 bp
Possible Recombinant: MG701027.1_Candidatus_Liberibacter_solanacearum_strain_15-125_50S_L10 226 bp									Window 16 , at nucleotide position 289.0							Window 11 , at nucleotide position 216.0								Window 2 , at nucleotide position 90.0
Possible Recombinant: MG701028.1_Candidatus_Liberibacter_solanacearum_strain_16-7(N3)_50S_L10 226 bp									Window 17 , at nucleotide position 306.0							Window 12 , at nucleotide position 234.0								Window 3 , at nucleotide position 120.0
Possible Recombinant: MG701029.1_Candidatus_Liberibacter_solanacearum_strain_16-26(N1)_50S_L10 226 bp									Window 18 , at nucleotide position 323.0							Window 13 , at nucleotide position 252.0								Window 4 , at nucleotide position 150.0
Possible Recombinant: MG701024.1_Candidatus_Liberibacter_solanacearum_strain_FI 226 bp									Possible Recombinant: Herbarium54-50S-rp01 349 bp							Window 14 , at nucleotide position 270.0								Window 5 , at nucleotide position 180.0
Possible Recombinant: MG701030.1_Candidatus_Liberibacter_solanacearum_strain_13-180_50S_L10 226 bp									Possible Recombinant: Herbarium59-50S-rp01 349 bp							Window 15 , at nucleotide position 288.0								Window 6 , at nucleotide position 210.0
Possible Recombinant: MG701031.1_Candidatus_Liberibacter_solanacearum_strain_16-25_50S_L10 226 bp									Possible Recombinant: Herbarium61-50S-rp01 349 bp							Window 16 , at nucleotide position 306.0								Window 7 , at nucleotide position 240.0
Possible Recombinant: MG701032.1_Candidatus_Liberibacter_solanacearum_strain_16-KL2_50S_L10 226 bp																Window 17 , at nucleotide position 324.0								Window 8 , at nucleotide position 270.0
Possible Recombinant: MG701033.1_Candidatus_Liberibacter_solanacearum_strain_16-KL3_50S_L10 226 bp																Possible Recombinant: NC_014774.1_Candidatus_Liberibacter_solanacearum_CLso-ZC1 368 bp								Window 9 , at nucleotide position 300.0
Possible Recombinant: MG701034.1_Candidatus_Liberibacter_solanacearum_strain_16-KL8_50S_L10 226 bp																Window 18 , at nucleotide position 342.0								Window 10 , at nucleotide position 330.0
Possible Recombinant: MG701035.1_Candidatus_Liberibacter_solanacearum_strain_16-KL9_50S_L10 226 bp									FJ498807.1_Candidatus_Liberibacter_sp_Saltillo_9-08_50S_L12 349 bp:							Possible Recombinant: NC_014774.1_Candidatus_Liberibacter_solanacearum_CLso-ZC1 368 bp								Window 11 , at nucleotide position 360.0
Possible Recombinant: MG701036.1_Candidatus_Liberibacter_solanacearum_strain_15-21_50S_L10 226 bp									Window 1 , at nucleotide position 34.0															Window 12 , at nucleotide position 390.0
Possible Recombinant: MG701037.1_Candidatus_Liberibacter_solanacearum_strain_15-31_50S_L10 226 bp									Window 2 , at nucleotide position 51.0															Window 13 , at nucleotide position 420.0
Possible Recombinant: MG701038.1_Candidatus_Liberibacter_solanacearum_strain_16-9_50S_L10 226 bp									Possible Recombinant: CP001677.5_Candidatus_Liberibacter_asiaticus_str_psy62 349 bp															Window 14 , at nucleotide position 450.0
Possible Recombinant: MG701039.1_Candidatus_Liberibacter_solanacearum_strain_16-20_50S_L10 226 bp									Window 3 , at nucleotide position 68.0							MG704948.1_Candidatus_Liberibacter_solanacearum__isolate_13-355_adk 368 bp:								Window 15 , at nucleotide position 480.0
Possible Recombinant: MG701040.1_Candidatus_Liberibacter_solanacearum_strain_16-24_50S_L10 226 bp									Window 4 , at nucleotide position 85.0							Window 1 , at nucleotide position 36.0								Window 16 , at nucleotide position 510.0
Possible Recombinant: MG701041.1_Candidatus_Liberibacter_solanacearum_strain_14-866_50S_L10 226 bp									Window 5 , at nucleotide position 102.0							Window 2 , at nucleotide position 54.0								Window 17 , at nucleotide position 540.0
Possible Recombinant: MG701042.1_Candidatus_Liberibacter_solanacearum_strain_15-12_50S_L10 226 bp									Window 6 , at nucleotide position 119.0							Window 3 , at nucleotide position 72.0								Window 18 , at nucleotide position 570.0
Possible Recombinant: MG701043.1_Candidatus_Liberibacter_solanacearum_strain_15-214_50S_L10 226 bp									Window 7 , at nucleotide position 136.0							Window 4 , at nucleotide position 90.0
Possible Recombinant: MG701044.1_Candidatus_Liberibacter_solanacearum_strain_15-P24a_50S_L10 226 bp									Window 8 , at nucleotide position 153.0							Window 5 , at nucleotide position 108.0
Possible Recombinant: MG701045.1_Candidatus_Liberibacter_solanacearum_strain_16-1_50S_L10 226 bp									Window 9 , at nucleotide position 170.0							Window 6 , at nucleotide position 126.0
Possible Recombinant: MG701046.1_Candidatus_Liberibacter_solanacearum_strain_16-2_50S_L10 226 bp									Window 10 , at nucleotide position 187.0							Window 7 , at nucleotide position 144.0								MG705171.1 604 bp:
Possible Recombinant: MG701047.1_Candidatus_Liberibacter_solanacearum_strain_16-5_50S_L10 226 bp									Window 11 , at nucleotide position 204.0							Window 8 , at nucleotide position 162.0								Window 1 , at nucleotide position 60.0
Possible Recombinant: MG701048.1_Candidatus_Liberibacter_solanacearum_strain_12-230_50S_L10 226 bp									Window 12 , at nucleotide position 221.0							Window 9 , at nucleotide position 180.0								Possible Recombinant: Herbarium54-gyrB 604 bp
Possible Recombinant: MG701049.1_Candidatus_Liberibacter_solanacearum_strain_13-355_50S_L10 226 bp									Window 13 , at nucleotide position 238.0							Window 10 , at nucleotide position 198.0								Window 2 , at nucleotide position 90.0
Possible Recombinant: MG701050.1_Candidatus_Liberibacter_solanacearum_strain_12-96_50S_L10 226 bp									Window 14 , at nucleotide position 255.0							Window 11 , at nucleotide position 216.0								Window 3 , at nucleotide position 120.0
Possible Recombinant: MG701051.1_Candidatus_Liberibacter_solanacearum_strain_13-544A_50S_L10 226 bp									Window 15 , at nucleotide position 272.0							Window 12 , at nucleotide position 234.0								Window 4 , at nucleotide position 150.0
Possible Recombinant: MG701052.1_Candidatus_Liberibacter_solanacearum_strain_15-165_50S_L10 226 bp									Window 16 , at nucleotide position 289.0							Window 13 , at nucleotide position 252.0								Window 5 , at nucleotide position 180.0
Possible Recombinant: MG701053.1_Candidatus_Liberibacter_solanacearum_strain_15-196_50S_L10 226 bp									Window 17 , at nucleotide position 306.0							Window 14 , at nucleotide position 270.0								Window 6 , at nucleotide position 210.0
Possible Recombinant: MG701054.1_Candidatus_Liberibacter_solanacearum_strain_16-857_50S_L10 226 bp									Window 18 , at nucleotide position 323.0							Window 15 , at nucleotide position 288.0								Window 7 , at nucleotide position 240.0
Possible Recombinant: KX752583.1_Candidatus_Liberibacter_solanacearum_isolate_5505002_50S_L10 226 bp									Possible Recombinant: Herbarium54-50S-rp01 349 bp							Window 16 , at nucleotide position 306.0								Window 8 , at nucleotide position 270.0
Possible Recombinant: KY777461.1_Candidatus_Liberibacter_solanacearum_haplotype_E_50S_L10 226 bp									Possible Recombinant: Herbarium59-50S-rp01 349 bp							Window 17 , at nucleotide position 324.0								Window 9 , at nucleotide position 300.0
Possible Recombinant: HQ454307.1_Candidatus_Liberibacter_solanacearum_strain_289-10_50S_L10 226 bp									Possible Recombinant: Herbarium61-50S-rp01 349 bp							Possible Recombinant: NC_014774.1_Candidatus_Liberibacter_solanacearum_CLso-ZC1 368 bp								Window 10 , at nucleotide position 330.0
Possible Recombinant: JX308305.1_Candidatus_Liberibacter_solanacearum_clone_36_50S_L10 226 bp																Window 18 , at nucleotide position 342.0								Window 11 , at nucleotide position 360.0
Possible Recombinant: KF357912.1_Candidatus_Liberibacter_solanacearum_isolate_12-257_50S_L10 226 bp																Possible Recombinant: NC_014774.1_Candidatus_Liberibacter_solanacearum_CLso-ZC1 368 bp								Window 12 , at nucleotide position 390.0
Possible Recombinant: HQ454305.1_Candidatus_Liberibacter_solanacearum_strain_04-10_50S_L10 226 bp																								Window 13 , at nucleotide position 420.0
Possible Recombinant: HQ454310.1_Candidatus_Liberibacter_solanacearum_strain_220-10_50S_L10 226 bp									FJ498805.1_Candidatus_Liberibacter_sp_Burns_50S_L12 349 bp:															Window 14 , at nucleotide position 450.0
Possible Recombinant: KY595980.1_Candidatus_Liberibacter_solanacearum_isolate_4345-KZ5_50S_L10 226 bp									Window 1 , at nucleotide position 34.0															Window 15 , at nucleotide position 480.0
Possible Recombinant: KX434608.1_Candidatus_Liberibacter_solanacearum_strain_LsoBt01_50S_L10 226 bp									Window 2 , at nucleotide position 51.0							MG704947.1_Candidatus_Liberibacter_solanacearum__isolate_12-230_adk 368 bp:								Window 16 , at nucleotide position 510.0
Possible Recombinant: HQ454321.1_Candidatus_Liberibacter_solanacearum_strain_84-10_50S_L10 226 bp									Possible Recombinant: CP001677.5_Candidatus_Liberibacter_asiaticus_str_psy62 349 bp							Window 1 , at nucleotide position 36.0								Window 17 , at nucleotide position 540.0
Possible Recombinant: KY753132.1_Candidatus_Liberibacter_solanacearum_haplotype_D_50S_L10 226 bp									Window 3 , at nucleotide position 68.0							Window 2 , at nucleotide position 54.0								Window 18 , at nucleotide position 570.0
Possible Recombinant: KY777462.1_Candidatus_Liberibacter_solanacearum_haplotype_D_50S_L10 226 bp									Window 4 , at nucleotide position 85.0							Window 3 , at nucleotide position 72.0
Possible Recombinant: CP002371.1_Candidatus_Liberibacter_solanacearum_CLso-ZC1 226 bp									Window 5 , at nucleotide position 102.0							Window 4 , at nucleotide position 90.0
Possible Recombinant: NZ_JMTK01000005.1_Candidatus_Liberibacter_solanacearum_strain_LsoNZ1_CLso_NZ1_contig5 226 bp									Window 6 , at nucleotide position 119.0							Window 5 , at nucleotide position 108.0
Possible Recombinant: NZ_PKRU02000030.1_Candidatus_Liberibacter_solanacearum_strain_ISR100_PROK_30 226 bp									Window 7 , at nucleotide position 136.0							Window 6 , at nucleotide position 126.0								MG705170.1 604 bp:
Window 2 , at nucleotide position 33.0									Window 8 , at nucleotide position 153.0							Window 7 , at nucleotide position 144.0								Window 1 , at nucleotide position 60.0
Possible Recombinant: MH259700.1_Candidatus_Liberibacter_solanacearum_clone_45_13_50S_L10 226 bp									Window 9 , at nucleotide position 170.0							Window 8 , at nucleotide position 162.0								Possible Recombinant: Herbarium54-gyrB 604 bp
Possible Recombinant: JF811598.1_Candidatus_Liberibacter_solanacearum_isolate_MX11-02_50S_L10 226 bp									Window 10 , at nucleotide position 187.0							Window 9 , at nucleotide position 180.0								Window 2 , at nucleotide position 90.0
Possible Recombinant: FJ498805.1_Candidatus_Liberibacter_sp_Burns_50S_L10 226 bp									Window 11 , at nucleotide position 204.0							Window 10 , at nucleotide position 198.0								Window 3 , at nucleotide position 120.0
Possible Recombinant: JF811599.1_Candidatus_Liberibacter_solanacearum_isolate_MX11-05_50S_L10 226 bp									Window 12 , at nucleotide position 221.0							Window 11 , at nucleotide position 216.0								Window 4 , at nucleotide position 150.0
Possible Recombinant: FJ498807.1_Candidatus_Liberibacter_sp_Saltillo_9-08_50S_L10 226 bp									Window 13 , at nucleotide position 238.0							Window 12 , at nucleotide position 234.0								Window 5 , at nucleotide position 180.0
Possible Recombinant: FJ498803.1_Candidatus_Liberibacter_sp_CA_DP-1_50S_L10 226 bp									Window 14 , at nucleotide position 255.0							Window 13 , at nucleotide position 252.0								Window 6 , at nucleotide position 210.0
Possible Recombinant: FJ957894.1_Candidatus_Liberibacter_solanacearum__50S_L10 226 bp									Window 15 , at nucleotide position 272.0							Window 14 , at nucleotide position 270.0								Window 7 , at nucleotide position 240.0
Possible Recombinant: FJ957895.1_Candidatus_Liberibacter_solanacearum__50S_L10 226 bp									Window 16 , at nucleotide position 289.0							Window 15 , at nucleotide position 288.0								Window 8 , at nucleotide position 270.0
Possible Recombinant: EU834131.1_Candidatus_Liberibacter_solanacearum_isolate_NZ082226_50S 226 bp									Window 17 , at nucleotide position 306.0							Window 16 , at nucleotide position 306.0								Window 9 , at nucleotide position 300.0
Possible Recombinant: JX624241.1_Candidatus_Liberibacter_solanacearum_clone_WA-psyllids-1_50S_L10 226 bp									Window 18 , at nucleotide position 323.0							Window 17 , at nucleotide position 324.0								Window 10 , at nucleotide position 330.0
Possible Recombinant: JX280521.1_Candidatus_Liberibacter_solanacearum_isolate_12_50S_L10 226 bp									Possible Recombinant: Herbarium54-50S-rp01 349 bp							Possible Recombinant: NC_014774.1_Candidatus_Liberibacter_solanacearum_CLso-ZC1 368 bp								Window 11 , at nucleotide position 360.0
Possible Recombinant: JX280520.1_Candidatus_Liberibacter_solanacearum_isolate_3_50S_L10 226 bp									Possible Recombinant: Herbarium59-50S-rp01 349 bp							Window 18 , at nucleotide position 342.0								Window 12 , at nucleotide position 390.0
Possible Recombinant: JN863094.1_Candidatus_Liberibacter_solanacearum_isolate_B9_50S_L10 226 bp									Possible Recombinant: Herbarium61-50S-rp01 349 bp							Possible Recombinant: NC_014774.1_Candidatus_Liberibacter_solanacearum_CLso-ZC1 368 bp								Window 13 , at nucleotide position 420.0
Possible Recombinant: MG701023.1_Candidatus_Liberibacter_solanacearum_strain_FI_15-108_50S_L10 226 bp																								Window 14 , at nucleotide position 450.0
Possible Recombinant: MG701025.1_Candidatus_Liberibacter_solanacearum_strain_15-129_50S_L10 226 bp																								Window 15 , at nucleotide position 480.0
Possible Recombinant: MG701026.1_Candidatus_Liberibacter_solanacearum_strain_15-122_50S_L10 226 bp																								Window 16 , at nucleotide position 510.0
Possible Recombinant: MG701027.1_Candidatus_Liberibacter_solanacearum_strain_15-125_50S_L10 226 bp									JX280521.1_Candidatus_Liberibacter_solanacearum_isolate_12_50S_L12 349 bp:							MG704946.1_Candidatus_Liberibacter_solanacearum__isolate_16-5_adk 368 bp:								Window 17 , at nucleotide position 540.0
Possible Recombinant: MG701028.1_Candidatus_Liberibacter_solanacearum_strain_16-7(N3)_50S_L10 226 bp									Window 1 , at nucleotide position 34.0							Window 1 , at nucleotide position 36.0								Window 18 , at nucleotide position 570.0
Possible Recombinant: MG701029.1_Candidatus_Liberibacter_solanacearum_strain_16-26(N1)_50S_L10 226 bp									Window 2 , at nucleotide position 51.0							Window 2 , at nucleotide position 54.0
Possible Recombinant: MG701024.1_Candidatus_Liberibacter_solanacearum_strain_FI 226 bp									Possible Recombinant: CP001677.5_Candidatus_Liberibacter_asiaticus_str_psy62 349 bp							Window 3 , at nucleotide position 72.0
Possible Recombinant: MG701030.1_Candidatus_Liberibacter_solanacearum_strain_13-180_50S_L10 226 bp									Window 3 , at nucleotide position 68.0							Window 4 , at nucleotide position 90.0
Possible Recombinant: MG701031.1_Candidatus_Liberibacter_solanacearum_strain_16-25_50S_L10 226 bp									Window 4 , at nucleotide position 85.0							Window 5 , at nucleotide position 108.0								MG705169.1 604 bp:
Possible Recombinant: MG701032.1_Candidatus_Liberibacter_solanacearum_strain_16-KL2_50S_L10 226 bp									Window 5 , at nucleotide position 102.0							Window 6 , at nucleotide position 126.0								Window 1 , at nucleotide position 60.0
Possible Recombinant: MG701033.1_Candidatus_Liberibacter_solanacearum_strain_16-KL3_50S_L10 226 bp									Window 6 , at nucleotide position 119.0							Window 7 , at nucleotide position 144.0								Possible Recombinant: Herbarium54-gyrB 604 bp
Possible Recombinant: MG701034.1_Candidatus_Liberibacter_solanacearum_strain_16-KL8_50S_L10 226 bp									Window 7 , at nucleotide position 136.0							Window 8 , at nucleotide position 162.0								Window 2 , at nucleotide position 90.0
Possible Recombinant: MG701035.1_Candidatus_Liberibacter_solanacearum_strain_16-KL9_50S_L10 226 bp									Window 8 , at nucleotide position 153.0							Window 9 , at nucleotide position 180.0								Window 3 , at nucleotide position 120.0
Possible Recombinant: MG701036.1_Candidatus_Liberibacter_solanacearum_strain_15-21_50S_L10 226 bp									Window 9 , at nucleotide position 170.0							Window 10 , at nucleotide position 198.0								Window 4 , at nucleotide position 150.0
Possible Recombinant: MG701037.1_Candidatus_Liberibacter_solanacearum_strain_15-31_50S_L10 226 bp									Window 10 , at nucleotide position 187.0							Window 11 , at nucleotide position 216.0								Window 5 , at nucleotide position 180.0
Possible Recombinant: MG701038.1_Candidatus_Liberibacter_solanacearum_strain_16-9_50S_L10 226 bp									Window 11 , at nucleotide position 204.0							Window 12 , at nucleotide position 234.0								Window 6 , at nucleotide position 210.0
Possible Recombinant: MG701039.1_Candidatus_Liberibacter_solanacearum_strain_16-20_50S_L10 226 bp									Window 12 , at nucleotide position 221.0							Window 13 , at nucleotide position 252.0								Window 7 , at nucleotide position 240.0
Possible Recombinant: MG701040.1_Candidatus_Liberibacter_solanacearum_strain_16-24_50S_L10 226 bp									Window 13 , at nucleotide position 238.0							Window 14 , at nucleotide position 270.0								Window 8 , at nucleotide position 270.0
Possible Recombinant: MG701041.1_Candidatus_Liberibacter_solanacearum_strain_14-866_50S_L10 226 bp									Window 14 , at nucleotide position 255.0							Window 15 , at nucleotide position 288.0								Window 9 , at nucleotide position 300.0
Possible Recombinant: MG701042.1_Candidatus_Liberibacter_solanacearum_strain_15-12_50S_L10 226 bp									Window 15 , at nucleotide position 272.0							Window 16 , at nucleotide position 306.0								Window 10 , at nucleotide position 330.0
Possible Recombinant: MG701043.1_Candidatus_Liberibacter_solanacearum_strain_15-214_50S_L10 226 bp									Window 16 , at nucleotide position 289.0							Window 17 , at nucleotide position 324.0								Window 11 , at nucleotide position 360.0
Possible Recombinant: MG701044.1_Candidatus_Liberibacter_solanacearum_strain_15-P24a_50S_L10 226 bp									Window 17 , at nucleotide position 306.0							Possible Recombinant: NC_014774.1_Candidatus_Liberibacter_solanacearum_CLso-ZC1 368 bp								Window 12 , at nucleotide position 390.0
Possible Recombinant: MG701045.1_Candidatus_Liberibacter_solanacearum_strain_16-1_50S_L10 226 bp									Window 18 , at nucleotide position 323.0							Window 18 , at nucleotide position 342.0								Window 13 , at nucleotide position 420.0
Possible Recombinant: MG701046.1_Candidatus_Liberibacter_solanacearum_strain_16-2_50S_L10 226 bp									Possible Recombinant: Herbarium54-50S-rp01 349 bp							Possible Recombinant: NC_014774.1_Candidatus_Liberibacter_solanacearum_CLso-ZC1 368 bp								Window 14 , at nucleotide position 450.0
Possible Recombinant: MG701047.1_Candidatus_Liberibacter_solanacearum_strain_16-5_50S_L10 226 bp									Possible Recombinant: Herbarium59-50S-rp01 349 bp															Window 15 , at nucleotide position 480.0
Possible Recombinant: MG701048.1_Candidatus_Liberibacter_solanacearum_strain_12-230_50S_L10 226 bp									Possible Recombinant: Herbarium61-50S-rp01 349 bp															Window 16 , at nucleotide position 510.0
Possible Recombinant: MG701049.1_Candidatus_Liberibacter_solanacearum_strain_13-355_50S_L10 226 bp																								Window 17 , at nucleotide position 540.0
Possible Recombinant: MG701050.1_Candidatus_Liberibacter_solanacearum_strain_12-96_50S_L10 226 bp																MG704945.1_Candidatus_Liberibacter_solanacearum__isolate_16-2_adk 368 bp:								Window 18 , at nucleotide position 570.0
Possible Recombinant: MG701051.1_Candidatus_Liberibacter_solanacearum_strain_13-544A_50S_L10 226 bp																Window 1 , at nucleotide position 36.0
Possible Recombinant: MG701052.1_Candidatus_Liberibacter_solanacearum_strain_15-165_50S_L10 226 bp									JX280520.1_Candidatus_Liberibacter_solanacearum_isolate_3_50S_L12 349 bp:							Window 2 , at nucleotide position 54.0
Possible Recombinant: MG701053.1_Candidatus_Liberibacter_solanacearum_strain_15-196_50S_L10 226 bp									Window 1 , at nucleotide position 34.0							Window 3 , at nucleotide position 72.0
Possible Recombinant: MG701054.1_Candidatus_Liberibacter_solanacearum_strain_16-857_50S_L10 226 bp									Window 2 , at nucleotide position 51.0							Window 4 , at nucleotide position 90.0								MG705168.1 604 bp:
Possible Recombinant: KX752583.1_Candidatus_Liberibacter_solanacearum_isolate_5505002_50S_L10 226 bp									Possible Recombinant: CP001677.5_Candidatus_Liberibacter_asiaticus_str_psy62 349 bp							Window 5 , at nucleotide position 108.0								Window 1 , at nucleotide position 60.0
Possible Recombinant: KY777461.1_Candidatus_Liberibacter_solanacearum_haplotype_E_50S_L10 226 bp									Window 3 , at nucleotide position 68.0							Window 6 , at nucleotide position 126.0								Possible Recombinant: Herbarium54-gyrB 604 bp
Possible Recombinant: HQ454307.1_Candidatus_Liberibacter_solanacearum_strain_289-10_50S_L10 226 bp									Window 4 , at nucleotide position 85.0							Window 7 , at nucleotide position 144.0								Window 2 , at nucleotide position 90.0
Possible Recombinant: JX308305.1_Candidatus_Liberibacter_solanacearum_clone_36_50S_L10 226 bp									Window 5 , at nucleotide position 102.0							Window 8 , at nucleotide position 162.0								Window 3 , at nucleotide position 120.0
Possible Recombinant: KF357912.1_Candidatus_Liberibacter_solanacearum_isolate_12-257_50S_L10 226 bp									Window 6 , at nucleotide position 119.0							Window 9 , at nucleotide position 180.0								Window 4 , at nucleotide position 150.0
Possible Recombinant: HQ454305.1_Candidatus_Liberibacter_solanacearum_strain_04-10_50S_L10 226 bp									Window 7 , at nucleotide position 136.0							Window 10 , at nucleotide position 198.0								Window 5 , at nucleotide position 180.0
Possible Recombinant: HQ454310.1_Candidatus_Liberibacter_solanacearum_strain_220-10_50S_L10 226 bp									Window 8 , at nucleotide position 153.0							Window 11 , at nucleotide position 216.0								Window 6 , at nucleotide position 210.0
Possible Recombinant: KY595980.1_Candidatus_Liberibacter_solanacearum_isolate_4345-KZ5_50S_L10 226 bp									Window 9 , at nucleotide position 170.0							Window 12 , at nucleotide position 234.0								Window 7 , at nucleotide position 240.0
Possible Recombinant: KX434608.1_Candidatus_Liberibacter_solanacearum_strain_LsoBt01_50S_L10 226 bp									Window 10 , at nucleotide position 187.0							Window 13 , at nucleotide position 252.0								Window 8 , at nucleotide position 270.0
Possible Recombinant: HQ454321.1_Candidatus_Liberibacter_solanacearum_strain_84-10_50S_L10 226 bp									Window 11 , at nucleotide position 204.0							Window 14 , at nucleotide position 270.0								Window 9 , at nucleotide position 300.0
Possible Recombinant: KY753132.1_Candidatus_Liberibacter_solanacearum_haplotype_D_50S_L10 226 bp									Window 12 , at nucleotide position 221.0							Window 15 , at nucleotide position 288.0								Window 10 , at nucleotide position 330.0
Possible Recombinant: KY777462.1_Candidatus_Liberibacter_solanacearum_haplotype_D_50S_L10 226 bp									Window 13 , at nucleotide position 238.0							Window 16 , at nucleotide position 306.0								Window 11 , at nucleotide position 360.0
Possible Recombinant: CP002371.1_Candidatus_Liberibacter_solanacearum_CLso-ZC1 226 bp									Window 14 , at nucleotide position 255.0							Window 17 , at nucleotide position 324.0								Window 12 , at nucleotide position 390.0
Possible Recombinant: NZ_JMTK01000005.1_Candidatus_Liberibacter_solanacearum_strain_LsoNZ1_CLso_NZ1_contig5 226 bp									Window 15 , at nucleotide position 272.0							Possible Recombinant: NC_014774.1_Candidatus_Liberibacter_solanacearum_CLso-ZC1 368 bp								Window 13 , at nucleotide position 420.0
Possible Recombinant: NZ_PKRU02000030.1_Candidatus_Liberibacter_solanacearum_strain_ISR100_PROK_30 226 bp									Window 16 , at nucleotide position 289.0							Window 18 , at nucleotide position 342.0								Window 14 , at nucleotide position 450.0
Window 3 , at nucleotide position 44.0									Window 17 , at nucleotide position 306.0							Possible Recombinant: NC_014774.1_Candidatus_Liberibacter_solanacearum_CLso-ZC1 368 bp								Window 15 , at nucleotide position 480.0
Window 4 , at nucleotide position 55.0									Window 18 , at nucleotide position 323.0															Window 16 , at nucleotide position 510.0
Window 5 , at nucleotide position 66.0									Possible Recombinant: Herbarium54-50S-rp01 349 bp															Window 17 , at nucleotide position 540.0
Window 6 , at nucleotide position 77.0									Possible Recombinant: Herbarium59-50S-rp01 349 bp															Window 18 , at nucleotide position 570.0
Window 7 , at nucleotide position 88.0									Possible Recombinant: Herbarium61-50S-rp01 349 bp							MG704944.1_Candidatus_Liberibacter_solanacearum__isolate_16-1_adk 368 bp:
Window 8 , at nucleotide position 99.0																Window 1 , at nucleotide position 36.0
Window 9 , at nucleotide position 110.0																Window 2 , at nucleotide position 54.0
Window 10 , at nucleotide position 121.0																Window 3 , at nucleotide position 72.0								MG705167.1 604 bp:
Window 11 , at nucleotide position 132.0									JN863094.1_Candidatus_Liberibacter_solanacearum_isolate_B9_50S_L12 349 bp:							Window 4 , at nucleotide position 90.0								Window 1 , at nucleotide position 60.0
Possible Recombinant: MG701023.1_Candidatus_Liberibacter_solanacearum_strain_FI_15-108_50S_L10 226 bp									Window 1 , at nucleotide position 34.0							Window 5 , at nucleotide position 108.0								Possible Recombinant: Herbarium54-gyrB 604 bp
Possible Recombinant: MG701025.1_Candidatus_Liberibacter_solanacearum_strain_15-129_50S_L10 226 bp									Window 2 , at nucleotide position 51.0							Window 6 , at nucleotide position 126.0								Window 2 , at nucleotide position 90.0
Possible Recombinant: MG701026.1_Candidatus_Liberibacter_solanacearum_strain_15-122_50S_L10 226 bp									Possible Recombinant: CP001677.5_Candidatus_Liberibacter_asiaticus_str_psy62 349 bp							Window 7 , at nucleotide position 144.0								Window 3 , at nucleotide position 120.0
Possible Recombinant: MG701027.1_Candidatus_Liberibacter_solanacearum_strain_15-125_50S_L10 226 bp									Window 3 , at nucleotide position 68.0							Window 8 , at nucleotide position 162.0								Window 4 , at nucleotide position 150.0
Possible Recombinant: MG701028.1_Candidatus_Liberibacter_solanacearum_strain_16-7(N3)_50S_L10 226 bp									Window 4 , at nucleotide position 85.0							Window 9 , at nucleotide position 180.0								Window 5 , at nucleotide position 180.0
Possible Recombinant: MG701029.1_Candidatus_Liberibacter_solanacearum_strain_16-26(N1)_50S_L10 226 bp									Window 5 , at nucleotide position 102.0							Window 10 , at nucleotide position 198.0								Window 6 , at nucleotide position 210.0
Possible Recombinant: KX752583.1_Candidatus_Liberibacter_solanacearum_isolate_5505002_50S_L10 226 bp									Window 6 , at nucleotide position 119.0							Window 11 , at nucleotide position 216.0								Window 7 , at nucleotide position 240.0
Possible Recombinant: KY777461.1_Candidatus_Liberibacter_solanacearum_haplotype_E_50S_L10 226 bp									Window 7 , at nucleotide position 136.0							Window 12 , at nucleotide position 234.0								Window 8 , at nucleotide position 270.0
Possible Recombinant: HQ454307.1_Candidatus_Liberibacter_solanacearum_strain_289-10_50S_L10 226 bp									Window 8 , at nucleotide position 153.0							Window 13 , at nucleotide position 252.0								Window 9 , at nucleotide position 300.0
Possible Recombinant: JX308305.1_Candidatus_Liberibacter_solanacearum_clone_36_50S_L10 226 bp									Window 9 , at nucleotide position 170.0							Window 14 , at nucleotide position 270.0								Window 10 , at nucleotide position 330.0
Possible Recombinant: KF357912.1_Candidatus_Liberibacter_solanacearum_isolate_12-257_50S_L10 226 bp									Window 10 , at nucleotide position 187.0							Window 15 , at nucleotide position 288.0								Window 11 , at nucleotide position 360.0
Possible Recombinant: HQ454305.1_Candidatus_Liberibacter_solanacearum_strain_04-10_50S_L10 226 bp									Window 11 , at nucleotide position 204.0							Window 16 , at nucleotide position 306.0								Window 12 , at nucleotide position 390.0
Possible Recombinant: HQ454310.1_Candidatus_Liberibacter_solanacearum_strain_220-10_50S_L10 226 bp									Window 12 , at nucleotide position 221.0							Window 17 , at nucleotide position 324.0								Window 13 , at nucleotide position 420.0
Possible Recombinant: KY595980.1_Candidatus_Liberibacter_solanacearum_isolate_4345-KZ5_50S_L10 226 bp									Window 13 , at nucleotide position 238.0							Possible Recombinant: NC_014774.1_Candidatus_Liberibacter_solanacearum_CLso-ZC1 368 bp								Window 14 , at nucleotide position 450.0
Possible Recombinant: KX434608.1_Candidatus_Liberibacter_solanacearum_strain_LsoBt01_50S_L10 226 bp									Window 14 , at nucleotide position 255.0							Window 18 , at nucleotide position 342.0								Window 15 , at nucleotide position 480.0
Possible Recombinant: HQ454321.1_Candidatus_Liberibacter_solanacearum_strain_84-10_50S_L10 226 bp									Window 15 , at nucleotide position 272.0							Possible Recombinant: NC_014774.1_Candidatus_Liberibacter_solanacearum_CLso-ZC1 368 bp								Window 16 , at nucleotide position 510.0
Possible Recombinant: KY753132.1_Candidatus_Liberibacter_solanacearum_haplotype_D_50S_L10 226 bp									Window 16 , at nucleotide position 289.0															Window 17 , at nucleotide position 540.0
Possible Recombinant: KY777462.1_Candidatus_Liberibacter_solanacearum_haplotype_D_50S_L10 226 bp									Window 17 , at nucleotide position 306.0															Window 18 , at nucleotide position 570.0
Possible Recombinant: NZ_PKRU02000030.1_Candidatus_Liberibacter_solanacearum_strain_ISR100_PROK_30 226 bp									Window 18 , at nucleotide position 323.0
Window 12 , at nucleotide position 143.0									Possible Recombinant: Herbarium54-50S-rp01 349 bp							MG704943.1_Candidatus_Liberibacter_solanacearum__isolate_13-25_adk 368 bp:
Window 13 , at nucleotide position 154.0									Possible Recombinant: Herbarium59-50S-rp01 349 bp							Window 1 , at nucleotide position 36.0
Possible Recombinant: MG701023.1_Candidatus_Liberibacter_solanacearum_strain_FI_15-108_50S_L10 226 bp									Possible Recombinant: Herbarium61-50S-rp01 349 bp							Window 2 , at nucleotide position 54.0								MG705166.1 604 bp:
Possible Recombinant: MG701025.1_Candidatus_Liberibacter_solanacearum_strain_15-129_50S_L10 226 bp																Window 3 , at nucleotide position 72.0								Window 1 , at nucleotide position 60.0
Possible Recombinant: MG701026.1_Candidatus_Liberibacter_solanacearum_strain_15-122_50S_L10 226 bp																Window 4 , at nucleotide position 90.0								Possible Recombinant: Herbarium54-gyrB 604 bp
Possible Recombinant: MG701027.1_Candidatus_Liberibacter_solanacearum_strain_15-125_50S_L10 226 bp																Window 5 , at nucleotide position 108.0								Window 2 , at nucleotide position 90.0
Possible Recombinant: MG701028.1_Candidatus_Liberibacter_solanacearum_strain_16-7(N3)_50S_L10 226 bp									JF811598.1_Candidatus_Liberibacter_solanacearum_isolate_MX11-02_50S_L12 349 bp:							Window 6 , at nucleotide position 126.0								Window 3 , at nucleotide position 120.0
Possible Recombinant: MG701029.1_Candidatus_Liberibacter_solanacearum_strain_16-26(N1)_50S_L10 226 bp									Window 1 , at nucleotide position 34.0							Window 7 , at nucleotide position 144.0								Window 4 , at nucleotide position 150.0
Possible Recombinant: HQ454307.1_Candidatus_Liberibacter_solanacearum_strain_289-10_50S_L10 226 bp									Window 2 , at nucleotide position 51.0							Window 8 , at nucleotide position 162.0								Window 5 , at nucleotide position 180.0
Possible Recombinant: JX308305.1_Candidatus_Liberibacter_solanacearum_clone_36_50S_L10 226 bp									Possible Recombinant: CP001677.5_Candidatus_Liberibacter_asiaticus_str_psy62 349 bp							Window 9 , at nucleotide position 180.0								Window 6 , at nucleotide position 210.0
Possible Recombinant: KF357912.1_Candidatus_Liberibacter_solanacearum_isolate_12-257_50S_L10 226 bp									Window 3 , at nucleotide position 68.0							Window 10 , at nucleotide position 198.0								Window 7 , at nucleotide position 240.0
Possible Recombinant: HQ454305.1_Candidatus_Liberibacter_solanacearum_strain_04-10_50S_L10 226 bp									Window 4 , at nucleotide position 85.0							Window 11 , at nucleotide position 216.0								Window 8 , at nucleotide position 270.0
Possible Recombinant: HQ454310.1_Candidatus_Liberibacter_solanacearum_strain_220-10_50S_L10 226 bp									Window 5 , at nucleotide position 102.0							Window 12 , at nucleotide position 234.0								Window 9 , at nucleotide position 300.0
Possible Recombinant: KY595980.1_Candidatus_Liberibacter_solanacearum_isolate_4345-KZ5_50S_L10 226 bp									Window 6 , at nucleotide position 119.0							Window 13 , at nucleotide position 252.0								Window 10 , at nucleotide position 330.0
Possible Recombinant: KX434608.1_Candidatus_Liberibacter_solanacearum_strain_LsoBt01_50S_L10 226 bp									Window 7 , at nucleotide position 136.0							Window 14 , at nucleotide position 270.0								Window 11 , at nucleotide position 360.0
Possible Recombinant: HQ454321.1_Candidatus_Liberibacter_solanacearum_strain_84-10_50S_L10 226 bp									Window 8 , at nucleotide position 153.0							Window 15 , at nucleotide position 288.0								Window 12 , at nucleotide position 390.0
Possible Recombinant: KY753132.1_Candidatus_Liberibacter_solanacearum_haplotype_D_50S_L10 226 bp									Window 9 , at nucleotide position 170.0							Window 16 , at nucleotide position 306.0								Window 13 , at nucleotide position 420.0
Possible Recombinant: KY777462.1_Candidatus_Liberibacter_solanacearum_haplotype_D_50S_L10 226 bp									Window 10 , at nucleotide position 187.0							Window 17 , at nucleotide position 324.0								Window 14 , at nucleotide position 450.0
Possible Recombinant: NZ_PKRU02000030.1_Candidatus_Liberibacter_solanacearum_strain_ISR100_PROK_30 226 bp									Window 11 , at nucleotide position 204.0							Possible Recombinant: NC_014774.1_Candidatus_Liberibacter_solanacearum_CLso-ZC1 368 bp								Window 15 , at nucleotide position 480.0
Window 14 , at nucleotide position 165.0									Window 12 , at nucleotide position 221.0							Window 18 , at nucleotide position 342.0								Window 16 , at nucleotide position 510.0
Possible Recombinant: HQ454307.1_Candidatus_Liberibacter_solanacearum_strain_289-10_50S_L10 226 bp									Window 13 , at nucleotide position 238.0							Possible Recombinant: NC_014774.1_Candidatus_Liberibacter_solanacearum_CLso-ZC1 368 bp								Window 17 , at nucleotide position 540.0
Possible Recombinant: JX308305.1_Candidatus_Liberibacter_solanacearum_clone_36_50S_L10 226 bp									Window 14 , at nucleotide position 255.0															Window 18 , at nucleotide position 570.0
Possible Recombinant: KF357912.1_Candidatus_Liberibacter_solanacearum_isolate_12-257_50S_L10 226 bp									Window 15 , at nucleotide position 272.0
Possible Recombinant: HQ454305.1_Candidatus_Liberibacter_solanacearum_strain_04-10_50S_L10 226 bp									Window 16 , at nucleotide position 289.0
Possible Recombinant: HQ454310.1_Candidatus_Liberibacter_solanacearum_strain_220-10_50S_L10 226 bp									Window 17 , at nucleotide position 306.0							MG704942.1_Candidatus_Liberibacter_solanacearum__isolate_13-12_adk 368 bp:
Possible Recombinant: KY595980.1_Candidatus_Liberibacter_solanacearum_isolate_4345-KZ5_50S_L10 226 bp									Window 18 , at nucleotide position 323.0							Window 1 , at nucleotide position 36.0								MG705165.1 604 bp:
Possible Recombinant: KX434608.1_Candidatus_Liberibacter_solanacearum_strain_LsoBt01_50S_L10 226 bp									Possible Recombinant: Herbarium54-50S-rp01 349 bp							Window 2 , at nucleotide position 54.0								Window 1 , at nucleotide position 60.0
Possible Recombinant: HQ454321.1_Candidatus_Liberibacter_solanacearum_strain_84-10_50S_L10 226 bp									Possible Recombinant: Herbarium59-50S-rp01 349 bp							Window 3 , at nucleotide position 72.0								Possible Recombinant: Herbarium54-gyrB 604 bp
Possible Recombinant: KY753132.1_Candidatus_Liberibacter_solanacearum_haplotype_D_50S_L10 226 bp									Possible Recombinant: Herbarium61-50S-rp01 349 bp							Window 4 , at nucleotide position 90.0								Window 2 , at nucleotide position 90.0
Possible Recombinant: KY777462.1_Candidatus_Liberibacter_solanacearum_haplotype_D_50S_L10 226 bp																Window 5 , at nucleotide position 108.0								Window 3 , at nucleotide position 120.0
Possible Recombinant: NZ_PKRU02000030.1_Candidatus_Liberibacter_solanacearum_strain_ISR100_PROK_30 226 bp																Window 6 , at nucleotide position 126.0								Window 4 , at nucleotide position 150.0
Window 15 , at nucleotide position 176.0																Window 7 , at nucleotide position 144.0								Window 5 , at nucleotide position 180.0
Window 16 , at nucleotide position 187.0									KX434608.1_Candidatus_Liberibacter_solanacearum_strain_LsoBt01_50S_L12 349 bp:							Window 8 , at nucleotide position 162.0								Window 6 , at nucleotide position 210.0
Window 17 , at nucleotide position 198.0									Window 1 , at nucleotide position 34.0							Window 9 , at nucleotide position 180.0								Window 7 , at nucleotide position 240.0
Possible Recombinant: MH259700.1_Candidatus_Liberibacter_solanacearum_clone_45_13_50S_L10 226 bp									Window 2 , at nucleotide position 51.0							Window 10 , at nucleotide position 198.0								Window 8 , at nucleotide position 270.0
Possible Recombinant: JF811598.1_Candidatus_Liberibacter_solanacearum_isolate_MX11-02_50S_L10 226 bp									Window 3 , at nucleotide position 68.0							Window 11 , at nucleotide position 216.0								Window 9 , at nucleotide position 300.0
Possible Recombinant: FJ498805.1_Candidatus_Liberibacter_sp_Burns_50S_L10 226 bp									Window 4 , at nucleotide position 85.0							Window 12 , at nucleotide position 234.0								Window 10 , at nucleotide position 330.0
Possible Recombinant: JF811599.1_Candidatus_Liberibacter_solanacearum_isolate_MX11-05_50S_L10 226 bp									Window 5 , at nucleotide position 102.0							Window 13 , at nucleotide position 252.0								Window 11 , at nucleotide position 360.0
Possible Recombinant: FJ498807.1_Candidatus_Liberibacter_sp_Saltillo_9-08_50S_L10 226 bp									Window 6 , at nucleotide position 119.0							Window 14 , at nucleotide position 270.0								Window 12 , at nucleotide position 390.0
Possible Recombinant: FJ498803.1_Candidatus_Liberibacter_sp_CA_DP-1_50S_L10 226 bp									Window 7 , at nucleotide position 136.0							Window 15 , at nucleotide position 288.0								Window 13 , at nucleotide position 420.0
Possible Recombinant: FJ957894.1_Candidatus_Liberibacter_solanacearum__50S_L10 226 bp									Window 8 , at nucleotide position 153.0							Window 16 , at nucleotide position 306.0								Window 14 , at nucleotide position 450.0
Possible Recombinant: FJ957895.1_Candidatus_Liberibacter_solanacearum__50S_L10 226 bp									Window 9 , at nucleotide position 170.0							Window 17 , at nucleotide position 324.0								Window 15 , at nucleotide position 480.0
Possible Recombinant: EU834131.1_Candidatus_Liberibacter_solanacearum_isolate_NZ082226_50S 226 bp									Window 10 , at nucleotide position 187.0							Possible Recombinant: NC_014774.1_Candidatus_Liberibacter_solanacearum_CLso-ZC1 368 bp								Window 16 , at nucleotide position 510.0
Possible Recombinant: JX624241.1_Candidatus_Liberibacter_solanacearum_clone_WA-psyllids-1_50S_L10 226 bp									Window 11 , at nucleotide position 204.0							Window 18 , at nucleotide position 342.0								Window 17 , at nucleotide position 540.0
Possible Recombinant: JX280521.1_Candidatus_Liberibacter_solanacearum_isolate_12_50S_L10 226 bp									Window 12 , at nucleotide position 221.0							Possible Recombinant: NC_014774.1_Candidatus_Liberibacter_solanacearum_CLso-ZC1 368 bp								Window 18 , at nucleotide position 570.0
Possible Recombinant: JX280520.1_Candidatus_Liberibacter_solanacearum_isolate_3_50S_L10 226 bp									Window 13 , at nucleotide position 238.0
Possible Recombinant: JN863094.1_Candidatus_Liberibacter_solanacearum_isolate_B9_50S_L10 226 bp									Window 14 , at nucleotide position 255.0
Possible Recombinant: MG701023.1_Candidatus_Liberibacter_solanacearum_strain_FI_15-108_50S_L10 226 bp									Window 15 , at nucleotide position 272.0
Possible Recombinant: MG701025.1_Candidatus_Liberibacter_solanacearum_strain_15-129_50S_L10 226 bp									Window 16 , at nucleotide position 289.0							MG704939.1_Candidatus_Liberibacter_solanacearum__isolate_15-214_adk 368 bp:								MG705164.1 604 bp:
Possible Recombinant: MG701026.1_Candidatus_Liberibacter_solanacearum_strain_15-122_50S_L10 226 bp									Window 17 , at nucleotide position 306.0							Window 1 , at nucleotide position 36.0								Window 1 , at nucleotide position 60.0
Possible Recombinant: MG701027.1_Candidatus_Liberibacter_solanacearum_strain_15-125_50S_L10 226 bp									Window 18 , at nucleotide position 323.0							Window 2 , at nucleotide position 54.0								Possible Recombinant: Herbarium54-gyrB 604 bp
Possible Recombinant: MG701028.1_Candidatus_Liberibacter_solanacearum_strain_16-7(N3)_50S_L10 226 bp									Possible Recombinant: Herbarium54-50S-rp01 349 bp							Window 3 , at nucleotide position 72.0								Window 2 , at nucleotide position 90.0
Possible Recombinant: MG701029.1_Candidatus_Liberibacter_solanacearum_strain_16-26(N1)_50S_L10 226 bp									Possible Recombinant: Herbarium59-50S-rp01 349 bp							Window 4 , at nucleotide position 90.0								Window 3 , at nucleotide position 120.0
Possible Recombinant: MG701024.1_Candidatus_Liberibacter_solanacearum_strain_FI 226 bp									Possible Recombinant: Herbarium61-50S-rp01 349 bp							Window 5 , at nucleotide position 108.0								Window 4 , at nucleotide position 150.0
Possible Recombinant: MG701030.1_Candidatus_Liberibacter_solanacearum_strain_13-180_50S_L10 226 bp																Window 6 , at nucleotide position 126.0								Window 5 , at nucleotide position 180.0
Possible Recombinant: MG701031.1_Candidatus_Liberibacter_solanacearum_strain_16-25_50S_L10 226 bp																Window 7 , at nucleotide position 144.0								Window 6 , at nucleotide position 210.0
Possible Recombinant: MG701032.1_Candidatus_Liberibacter_solanacearum_strain_16-KL2_50S_L10 226 bp																Window 8 , at nucleotide position 162.0								Window 7 , at nucleotide position 240.0
Possible Recombinant: MG701033.1_Candidatus_Liberibacter_solanacearum_strain_16-KL3_50S_L10 226 bp									KF357912.1_Candidatus_Liberibacter_solanacearum_isolate_12-257_50S_L12 349 bp:							Window 9 , at nucleotide position 180.0								Window 8 , at nucleotide position 270.0
Possible Recombinant: MG701034.1_Candidatus_Liberibacter_solanacearum_strain_16-KL8_50S_L10 226 bp									Window 1 , at nucleotide position 34.0							Window 10 , at nucleotide position 198.0								Window 9 , at nucleotide position 300.0
Possible Recombinant: MG701035.1_Candidatus_Liberibacter_solanacearum_strain_16-KL9_50S_L10 226 bp									Window 2 , at nucleotide position 51.0							Window 11 , at nucleotide position 216.0								Window 10 , at nucleotide position 330.0
Possible Recombinant: MG701036.1_Candidatus_Liberibacter_solanacearum_strain_15-21_50S_L10 226 bp									Window 3 , at nucleotide position 68.0							Window 12 , at nucleotide position 234.0								Window 11 , at nucleotide position 360.0
Possible Recombinant: MG701037.1_Candidatus_Liberibacter_solanacearum_strain_15-31_50S_L10 226 bp									Window 4 , at nucleotide position 85.0							Window 13 , at nucleotide position 252.0								Window 12 , at nucleotide position 390.0
Possible Recombinant: MG701038.1_Candidatus_Liberibacter_solanacearum_strain_16-9_50S_L10 226 bp									Window 5 , at nucleotide position 102.0							Window 14 , at nucleotide position 270.0								Window 13 , at nucleotide position 420.0
Possible Recombinant: MG701039.1_Candidatus_Liberibacter_solanacearum_strain_16-20_50S_L10 226 bp									Window 6 , at nucleotide position 119.0							Window 15 , at nucleotide position 288.0								Window 14 , at nucleotide position 450.0
Possible Recombinant: MG701040.1_Candidatus_Liberibacter_solanacearum_strain_16-24_50S_L10 226 bp									Window 7 , at nucleotide position 136.0							Window 16 , at nucleotide position 306.0								Window 15 , at nucleotide position 480.0
Possible Recombinant: MG701041.1_Candidatus_Liberibacter_solanacearum_strain_14-866_50S_L10 226 bp									Window 8 , at nucleotide position 153.0							Window 17 , at nucleotide position 324.0								Window 16 , at nucleotide position 510.0
Possible Recombinant: MG701042.1_Candidatus_Liberibacter_solanacearum_strain_15-12_50S_L10 226 bp									Window 9 , at nucleotide position 170.0							Possible Recombinant: NC_014774.1_Candidatus_Liberibacter_solanacearum_CLso-ZC1 368 bp								Window 17 , at nucleotide position 540.0
Possible Recombinant: MG701043.1_Candidatus_Liberibacter_solanacearum_strain_15-214_50S_L10 226 bp									Window 10 , at nucleotide position 187.0							Window 18 , at nucleotide position 342.0								Window 18 , at nucleotide position 570.0
Possible Recombinant: MG701044.1_Candidatus_Liberibacter_solanacearum_strain_15-P24a_50S_L10 226 bp									Window 11 , at nucleotide position 204.0							Possible Recombinant: NC_014774.1_Candidatus_Liberibacter_solanacearum_CLso-ZC1 368 bp
Possible Recombinant: MG701045.1_Candidatus_Liberibacter_solanacearum_strain_16-1_50S_L10 226 bp									Window 12 , at nucleotide position 221.0
Possible Recombinant: MG701046.1_Candidatus_Liberibacter_solanacearum_strain_16-2_50S_L10 226 bp									Window 13 , at nucleotide position 238.0
Possible Recombinant: MG701047.1_Candidatus_Liberibacter_solanacearum_strain_16-5_50S_L10 226 bp									Window 14 , at nucleotide position 255.0															MG705161.1 604 bp:
Possible Recombinant: MG701048.1_Candidatus_Liberibacter_solanacearum_strain_12-230_50S_L10 226 bp									Window 15 , at nucleotide position 272.0							MG704938.1_Candidatus_Liberibacter_solanacearum__isolate_15-12_adk 368 bp:								Window 1 , at nucleotide position 60.0
Possible Recombinant: MG701049.1_Candidatus_Liberibacter_solanacearum_strain_13-355_50S_L10 226 bp									Window 16 , at nucleotide position 289.0							Window 1 , at nucleotide position 36.0								Possible Recombinant: Herbarium54-gyrB 604 bp
Possible Recombinant: MG701050.1_Candidatus_Liberibacter_solanacearum_strain_12-96_50S_L10 226 bp									Window 17 , at nucleotide position 306.0							Window 2 , at nucleotide position 54.0								Window 2 , at nucleotide position 90.0
Possible Recombinant: MG701051.1_Candidatus_Liberibacter_solanacearum_strain_13-544A_50S_L10 226 bp									Window 18 , at nucleotide position 323.0							Window 3 , at nucleotide position 72.0								Window 3 , at nucleotide position 120.0
Possible Recombinant: MG701052.1_Candidatus_Liberibacter_solanacearum_strain_15-165_50S_L10 226 bp									Possible Recombinant: Herbarium54-50S-rp01 349 bp							Window 4 , at nucleotide position 90.0								Window 4 , at nucleotide position 150.0
Possible Recombinant: MG701053.1_Candidatus_Liberibacter_solanacearum_strain_15-196_50S_L10 226 bp									Possible Recombinant: Herbarium59-50S-rp01 349 bp							Window 5 , at nucleotide position 108.0								Window 5 , at nucleotide position 180.0
Possible Recombinant: MG701054.1_Candidatus_Liberibacter_solanacearum_strain_16-857_50S_L10 226 bp									Possible Recombinant: Herbarium61-50S-rp01 349 bp							Window 6 , at nucleotide position 126.0								Window 6 , at nucleotide position 210.0
Possible Recombinant: KX752583.1_Candidatus_Liberibacter_solanacearum_isolate_5505002_50S_L10 226 bp																Window 7 , at nucleotide position 144.0								Window 7 , at nucleotide position 240.0
Possible Recombinant: KY777461.1_Candidatus_Liberibacter_solanacearum_haplotype_E_50S_L10 226 bp																Window 8 , at nucleotide position 162.0								Window 8 , at nucleotide position 270.0
Possible Recombinant: HQ454307.1_Candidatus_Liberibacter_solanacearum_strain_289-10_50S_L10 226 bp																Window 9 , at nucleotide position 180.0								Window 9 , at nucleotide position 300.0
Possible Recombinant: JX308305.1_Candidatus_Liberibacter_solanacearum_clone_36_50S_L10 226 bp									KY777461.1_Candidatus_Liberibacter_solanacearum_haplotype_E 349 bp:							Window 10 , at nucleotide position 198.0								Window 10 , at nucleotide position 330.0
Possible Recombinant: KF357912.1_Candidatus_Liberibacter_solanacearum_isolate_12-257_50S_L10 226 bp									Window 1 , at nucleotide position 34.0							Window 11 , at nucleotide position 216.0								Window 11 , at nucleotide position 360.0
Possible Recombinant: HQ454305.1_Candidatus_Liberibacter_solanacearum_strain_04-10_50S_L10 226 bp									Window 2 , at nucleotide position 51.0							Window 12 , at nucleotide position 234.0								Window 12 , at nucleotide position 390.0
Possible Recombinant: HQ454310.1_Candidatus_Liberibacter_solanacearum_strain_220-10_50S_L10 226 bp									Window 3 , at nucleotide position 68.0							Window 13 , at nucleotide position 252.0								Window 13 , at nucleotide position 420.0
Possible Recombinant: KY595980.1_Candidatus_Liberibacter_solanacearum_isolate_4345-KZ5_50S_L10 226 bp									Window 4 , at nucleotide position 85.0							Window 14 , at nucleotide position 270.0								Window 14 , at nucleotide position 450.0
Possible Recombinant: KX434608.1_Candidatus_Liberibacter_solanacearum_strain_LsoBt01_50S_L10 226 bp									Window 5 , at nucleotide position 102.0							Window 15 , at nucleotide position 288.0								Window 15 , at nucleotide position 480.0
Possible Recombinant: HQ454321.1_Candidatus_Liberibacter_solanacearum_strain_84-10_50S_L10 226 bp									Window 6 , at nucleotide position 119.0							Window 16 , at nucleotide position 306.0								Window 16 , at nucleotide position 510.0
Possible Recombinant: KY753132.1_Candidatus_Liberibacter_solanacearum_haplotype_D_50S_L10 226 bp									Window 7 , at nucleotide position 136.0							Window 17 , at nucleotide position 324.0								Window 17 , at nucleotide position 540.0
Possible Recombinant: KY777462.1_Candidatus_Liberibacter_solanacearum_haplotype_D_50S_L10 226 bp									Window 8 , at nucleotide position 153.0							Possible Recombinant: NC_014774.1_Candidatus_Liberibacter_solanacearum_CLso-ZC1 368 bp								Window 18 , at nucleotide position 570.0
Window 18 , at nucleotide position 209.0									Window 9 , at nucleotide position 170.0							Window 18 , at nucleotide position 342.0
Possible Recombinant: MH259700.1_Candidatus_Liberibacter_solanacearum_clone_45_13_50S_L10 226 bp									Window 10 , at nucleotide position 187.0							Possible Recombinant: NC_014774.1_Candidatus_Liberibacter_solanacearum_CLso-ZC1 368 bp
Possible Recombinant: JF811598.1_Candidatus_Liberibacter_solanacearum_isolate_MX11-02_50S_L10 226 bp									Window 11 , at nucleotide position 204.0
Possible Recombinant: FJ498805.1_Candidatus_Liberibacter_sp_Burns_50S_L10 226 bp									Window 12 , at nucleotide position 221.0															MG705160.1 604 bp:
Possible Recombinant: JF811599.1_Candidatus_Liberibacter_solanacearum_isolate_MX11-05_50S_L10 226 bp									Window 13 , at nucleotide position 238.0															Window 1 , at nucleotide position 60.0
Possible Recombinant: FJ498807.1_Candidatus_Liberibacter_sp_Saltillo_9-08_50S_L10 226 bp									Window 14 , at nucleotide position 255.0							MG704937.1_Candidatus_Liberibacter_solanacearum__isolate_14-866_adk 368 bp:								Possible Recombinant: Herbarium54-gyrB 604 bp
Possible Recombinant: FJ498803.1_Candidatus_Liberibacter_sp_CA_DP-1_50S_L10 226 bp									Window 15 , at nucleotide position 272.0							Window 1 , at nucleotide position 36.0								Window 2 , at nucleotide position 90.0
Possible Recombinant: FJ957894.1_Candidatus_Liberibacter_solanacearum__50S_L10 226 bp									Window 16 , at nucleotide position 289.0							Window 2 , at nucleotide position 54.0								Window 3 , at nucleotide position 120.0
Possible Recombinant: FJ957895.1_Candidatus_Liberibacter_solanacearum__50S_L10 226 bp									Window 17 , at nucleotide position 306.0							Window 3 , at nucleotide position 72.0								Window 4 , at nucleotide position 150.0
Possible Recombinant: EU834131.1_Candidatus_Liberibacter_solanacearum_isolate_NZ082226_50S 226 bp									Window 18 , at nucleotide position 323.0							Window 4 , at nucleotide position 90.0								Window 5 , at nucleotide position 180.0
Possible Recombinant: JX624241.1_Candidatus_Liberibacter_solanacearum_clone_WA-psyllids-1_50S_L10 226 bp									Possible Recombinant: Herbarium54-50S-rp01 349 bp							Window 5 , at nucleotide position 108.0								Window 6 , at nucleotide position 210.0
Possible Recombinant: JX280521.1_Candidatus_Liberibacter_solanacearum_isolate_12_50S_L10 226 bp									Possible Recombinant: Herbarium59-50S-rp01 349 bp							Window 6 , at nucleotide position 126.0								Window 7 , at nucleotide position 240.0
Possible Recombinant: JX280520.1_Candidatus_Liberibacter_solanacearum_isolate_3_50S_L10 226 bp									Possible Recombinant: Herbarium61-50S-rp01 349 bp							Window 7 , at nucleotide position 144.0								Window 8 , at nucleotide position 270.0
Possible Recombinant: JN863094.1_Candidatus_Liberibacter_solanacearum_isolate_B9_50S_L10 226 bp																Window 8 , at nucleotide position 162.0								Window 9 , at nucleotide position 300.0
Possible Recombinant: MG701023.1_Candidatus_Liberibacter_solanacearum_strain_FI_15-108_50S_L10 226 bp																Window 9 , at nucleotide position 180.0								Window 10 , at nucleotide position 330.0
Possible Recombinant: MG701025.1_Candidatus_Liberibacter_solanacearum_strain_15-129_50S_L10 226 bp																Window 10 , at nucleotide position 198.0								Window 11 , at nucleotide position 360.0
Possible Recombinant: MG701026.1_Candidatus_Liberibacter_solanacearum_strain_15-122_50S_L10 226 bp									KY753132.1_Candidatus_Liberibacter_solanacearum_haplotype_D_50S_L12 349 bp:							Window 11 , at nucleotide position 216.0								Window 12 , at nucleotide position 390.0
Possible Recombinant: MG701027.1_Candidatus_Liberibacter_solanacearum_strain_15-125_50S_L10 226 bp									Window 1 , at nucleotide position 34.0							Window 12 , at nucleotide position 234.0								Window 13 , at nucleotide position 420.0
Possible Recombinant: MG701028.1_Candidatus_Liberibacter_solanacearum_strain_16-7(N3)_50S_L10 226 bp									Window 2 , at nucleotide position 51.0							Window 13 , at nucleotide position 252.0								Window 14 , at nucleotide position 450.0
Possible Recombinant: MG701029.1_Candidatus_Liberibacter_solanacearum_strain_16-26(N1)_50S_L10 226 bp									Window 3 , at nucleotide position 68.0							Window 14 , at nucleotide position 270.0								Window 15 , at nucleotide position 480.0
Possible Recombinant: MG701024.1_Candidatus_Liberibacter_solanacearum_strain_FI 226 bp									Window 4 , at nucleotide position 85.0							Window 15 , at nucleotide position 288.0								Window 16 , at nucleotide position 510.0
Possible Recombinant: MG701030.1_Candidatus_Liberibacter_solanacearum_strain_13-180_50S_L10 226 bp									Window 5 , at nucleotide position 102.0							Window 16 , at nucleotide position 306.0								Window 17 , at nucleotide position 540.0
Possible Recombinant: MG701031.1_Candidatus_Liberibacter_solanacearum_strain_16-25_50S_L10 226 bp									Window 6 , at nucleotide position 119.0							Window 17 , at nucleotide position 324.0								Window 18 , at nucleotide position 570.0
Possible Recombinant: MG701032.1_Candidatus_Liberibacter_solanacearum_strain_16-KL2_50S_L10 226 bp									Window 7 , at nucleotide position 136.0							Possible Recombinant: NC_014774.1_Candidatus_Liberibacter_solanacearum_CLso-ZC1 368 bp
Possible Recombinant: MG701033.1_Candidatus_Liberibacter_solanacearum_strain_16-KL3_50S_L10 226 bp									Window 8 , at nucleotide position 153.0							Window 18 , at nucleotide position 342.0
Possible Recombinant: MG701034.1_Candidatus_Liberibacter_solanacearum_strain_16-KL8_50S_L10 226 bp									Window 9 , at nucleotide position 170.0							Possible Recombinant: NC_014774.1_Candidatus_Liberibacter_solanacearum_CLso-ZC1 368 bp
Possible Recombinant: MG701035.1_Candidatus_Liberibacter_solanacearum_strain_16-KL9_50S_L10 226 bp									Window 10 , at nucleotide position 187.0															MG705159.1 604 bp:
Possible Recombinant: MG701036.1_Candidatus_Liberibacter_solanacearum_strain_15-21_50S_L10 226 bp									Window 11 , at nucleotide position 204.0															Window 1 , at nucleotide position 60.0
Possible Recombinant: MG701037.1_Candidatus_Liberibacter_solanacearum_strain_15-31_50S_L10 226 bp									Window 12 , at nucleotide position 221.0															Possible Recombinant: Herbarium54-gyrB 604 bp
Possible Recombinant: MG701038.1_Candidatus_Liberibacter_solanacearum_strain_16-9_50S_L10 226 bp									Window 13 , at nucleotide position 238.0							MG704936.1_Candidatus_Liberibacter_solanacearum__isolate_16-004_adk 368 bp:								Window 2 , at nucleotide position 90.0
Possible Recombinant: MG701039.1_Candidatus_Liberibacter_solanacearum_strain_16-20_50S_L10 226 bp									Window 14 , at nucleotide position 255.0							Window 1 , at nucleotide position 36.0								Window 3 , at nucleotide position 120.0
Possible Recombinant: MG701040.1_Candidatus_Liberibacter_solanacearum_strain_16-24_50S_L10 226 bp									Window 15 , at nucleotide position 272.0							Window 2 , at nucleotide position 54.0								Window 4 , at nucleotide position 150.0
Possible Recombinant: MG701041.1_Candidatus_Liberibacter_solanacearum_strain_14-866_50S_L10 226 bp									Window 16 , at nucleotide position 289.0							Window 3 , at nucleotide position 72.0								Window 5 , at nucleotide position 180.0
Possible Recombinant: MG701042.1_Candidatus_Liberibacter_solanacearum_strain_15-12_50S_L10 226 bp									Window 17 , at nucleotide position 306.0							Window 4 , at nucleotide position 90.0								Window 6 , at nucleotide position 210.0
Possible Recombinant: MG701043.1_Candidatus_Liberibacter_solanacearum_strain_15-214_50S_L10 226 bp									Window 18 , at nucleotide position 323.0							Window 5 , at nucleotide position 108.0								Window 7 , at nucleotide position 240.0
Possible Recombinant: MG701044.1_Candidatus_Liberibacter_solanacearum_strain_15-P24a_50S_L10 226 bp									Possible Recombinant: Herbarium54-50S-rp01 349 bp							Window 6 , at nucleotide position 126.0								Window 8 , at nucleotide position 270.0
Possible Recombinant: MG701045.1_Candidatus_Liberibacter_solanacearum_strain_16-1_50S_L10 226 bp									Possible Recombinant: Herbarium59-50S-rp01 349 bp							Window 7 , at nucleotide position 144.0								Window 9 , at nucleotide position 300.0
Possible Recombinant: MG701046.1_Candidatus_Liberibacter_solanacearum_strain_16-2_50S_L10 226 bp									Possible Recombinant: Herbarium61-50S-rp01 349 bp							Window 8 , at nucleotide position 162.0								Window 10 , at nucleotide position 330.0
Possible Recombinant: MG701047.1_Candidatus_Liberibacter_solanacearum_strain_16-5_50S_L10 226 bp																Window 9 , at nucleotide position 180.0								Window 11 , at nucleotide position 360.0
Possible Recombinant: MG701048.1_Candidatus_Liberibacter_solanacearum_strain_12-230_50S_L10 226 bp																Window 10 , at nucleotide position 198.0								Window 12 , at nucleotide position 390.0
Possible Recombinant: MG701049.1_Candidatus_Liberibacter_solanacearum_strain_13-355_50S_L10 226 bp																Window 11 , at nucleotide position 216.0								Window 13 , at nucleotide position 420.0
Possible Recombinant: MG701050.1_Candidatus_Liberibacter_solanacearum_strain_12-96_50S_L10 226 bp									JX308305.1_Candidatus_Liberibacter_solanacearum_clone_36_50S_L12 349 bp:							Window 12 , at nucleotide position 234.0								Window 14 , at nucleotide position 450.0
Possible Recombinant: MG701051.1_Candidatus_Liberibacter_solanacearum_strain_13-544A_50S_L10 226 bp									Window 1 , at nucleotide position 34.0							Window 13 , at nucleotide position 252.0								Window 15 , at nucleotide position 480.0
Possible Recombinant: MG701052.1_Candidatus_Liberibacter_solanacearum_strain_15-165_50S_L10 226 bp									Window 2 , at nucleotide position 51.0							Window 14 , at nucleotide position 270.0								Window 16 , at nucleotide position 510.0
Possible Recombinant: MG701053.1_Candidatus_Liberibacter_solanacearum_strain_15-196_50S_L10 226 bp									Window 3 , at nucleotide position 68.0							Window 15 , at nucleotide position 288.0								Window 17 , at nucleotide position 540.0
Possible Recombinant: MG701054.1_Candidatus_Liberibacter_solanacearum_strain_16-857_50S_L10 226 bp									Window 4 , at nucleotide position 85.0							Window 16 , at nucleotide position 306.0								Window 18 , at nucleotide position 570.0
Possible Recombinant: KX752583.1_Candidatus_Liberibacter_solanacearum_isolate_5505002_50S_L10 226 bp									Window 5 , at nucleotide position 102.0							Window 17 , at nucleotide position 324.0
Possible Recombinant: KY777461.1_Candidatus_Liberibacter_solanacearum_haplotype_E_50S_L10 226 bp									Window 6 , at nucleotide position 119.0							Possible Recombinant: NC_014774.1_Candidatus_Liberibacter_solanacearum_CLso-ZC1 368 bp
Possible Recombinant: HQ454307.1_Candidatus_Liberibacter_solanacearum_strain_289-10_50S_L10 226 bp									Window 7 , at nucleotide position 136.0							Window 18 , at nucleotide position 342.0
Possible Recombinant: JX308305.1_Candidatus_Liberibacter_solanacearum_clone_36_50S_L10 226 bp									Window 8 , at nucleotide position 153.0							Possible Recombinant: NC_014774.1_Candidatus_Liberibacter_solanacearum_CLso-ZC1 368 bp								MG705158.1 604 bp:
Possible Recombinant: KF357912.1_Candidatus_Liberibacter_solanacearum_isolate_12-257_50S_L10 226 bp									Window 9 , at nucleotide position 170.0															Window 1 , at nucleotide position 60.0
Possible Recombinant: HQ454305.1_Candidatus_Liberibacter_solanacearum_strain_04-10_50S_L10 226 bp									Window 10 , at nucleotide position 187.0															Possible Recombinant: Herbarium54-gyrB 604 bp
Possible Recombinant: HQ454310.1_Candidatus_Liberibacter_solanacearum_strain_220-10_50S_L10 226 bp									Window 11 , at nucleotide position 204.0															Window 2 , at nucleotide position 90.0
Possible Recombinant: KY595980.1_Candidatus_Liberibacter_solanacearum_isolate_4345-KZ5_50S_L10 226 bp									Window 12 , at nucleotide position 221.0							MG704933.1_Candidatus_Liberibacter_solanacearum__isolate_16-24_adk 368 bp:								Window 3 , at nucleotide position 120.0
Possible Recombinant: KX434608.1_Candidatus_Liberibacter_solanacearum_strain_LsoBt01_50S_L10 226 bp									Window 13 , at nucleotide position 238.0							Window 1 , at nucleotide position 36.0								Window 4 , at nucleotide position 150.0
Possible Recombinant: HQ454321.1_Candidatus_Liberibacter_solanacearum_strain_84-10_50S_L10 226 bp									Window 14 , at nucleotide position 255.0							Window 2 , at nucleotide position 54.0								Window 5 , at nucleotide position 180.0
Possible Recombinant: KY753132.1_Candidatus_Liberibacter_solanacearum_haplotype_D_50S_L10 226 bp									Window 15 , at nucleotide position 272.0							Window 3 , at nucleotide position 72.0								Window 6 , at nucleotide position 210.0
Possible Recombinant: KY777462.1_Candidatus_Liberibacter_solanacearum_haplotype_D_50S_L10 226 bp									Window 16 , at nucleotide position 289.0							Window 4 , at nucleotide position 90.0								Window 7 , at nucleotide position 240.0
									Window 17 , at nucleotide position 306.0							Window 5 , at nucleotide position 108.0								Window 8 , at nucleotide position 270.0
									Window 18 , at nucleotide position 323.0							Window 6 , at nucleotide position 126.0								Window 9 , at nucleotide position 300.0
									Possible Recombinant: Herbarium54-50S-rp01 349 bp							Window 7 , at nucleotide position 144.0								Window 10 , at nucleotide position 330.0
Herbarium59-50S-rp01 226 bp:									Possible Recombinant: Herbarium59-50S-rp01 349 bp							Window 8 , at nucleotide position 162.0								Window 11 , at nucleotide position 360.0
Window 1 , at nucleotide position 22.0									Possible Recombinant: Herbarium61-50S-rp01 349 bp							Window 9 , at nucleotide position 180.0								Window 12 , at nucleotide position 390.0
Possible Recombinant: Herbarium61-50S-rp01 226 bp																Window 10 , at nucleotide position 198.0								Window 13 , at nucleotide position 420.0
Possible Recombinant: MH259700.1_Candidatus_Liberibacter_solanacearum_clone_45_13_50S_L10 226 bp																Window 11 , at nucleotide position 216.0								Window 14 , at nucleotide position 450.0
Possible Recombinant: JF811598.1_Candidatus_Liberibacter_solanacearum_isolate_MX11-02_50S_L10 226 bp																Window 12 , at nucleotide position 234.0								Window 15 , at nucleotide position 480.0
Possible Recombinant: FJ498805.1_Candidatus_Liberibacter_sp_Burns_50S_L10 226 bp									KY777462.1_Candidatus_Liberibacter_solanacearum_haplotype_D_50S_L12 349 bp:							Window 13 , at nucleotide position 252.0								Window 16 , at nucleotide position 510.0
Possible Recombinant: JF811599.1_Candidatus_Liberibacter_solanacearum_isolate_MX11-05_50S_L10 226 bp									Window 1 , at nucleotide position 34.0							Window 14 , at nucleotide position 270.0								Window 17 , at nucleotide position 540.0
Possible Recombinant: FJ498807.1_Candidatus_Liberibacter_sp_Saltillo_9-08_50S_L10 226 bp									Window 2 , at nucleotide position 51.0							Window 15 , at nucleotide position 288.0								Window 18 , at nucleotide position 570.0
Possible Recombinant: FJ498803.1_Candidatus_Liberibacter_sp_CA_DP-1_50S_L10 226 bp									Window 3 , at nucleotide position 68.0							Window 16 , at nucleotide position 306.0
Possible Recombinant: FJ957894.1_Candidatus_Liberibacter_solanacearum__50S_L10 226 bp									Window 4 , at nucleotide position 85.0							Window 17 , at nucleotide position 324.0
Possible Recombinant: FJ957895.1_Candidatus_Liberibacter_solanacearum__50S_L10 226 bp									Window 5 , at nucleotide position 102.0							Possible Recombinant: NC_014774.1_Candidatus_Liberibacter_solanacearum_CLso-ZC1 368 bp
Possible Recombinant: EU834131.1_Candidatus_Liberibacter_solanacearum_isolate_NZ082226_50S 226 bp									Window 6 , at nucleotide position 119.0							Window 18 , at nucleotide position 342.0								MG705155.1 604 bp:
Possible Recombinant: JX624241.1_Candidatus_Liberibacter_solanacearum_clone_WA-psyllids-1_50S_L10 226 bp									Window 7 , at nucleotide position 136.0							Possible Recombinant: NC_014774.1_Candidatus_Liberibacter_solanacearum_CLso-ZC1 368 bp								Window 1 , at nucleotide position 60.0
Possible Recombinant: JX280521.1_Candidatus_Liberibacter_solanacearum_isolate_12_50S_L10 226 bp									Window 8 , at nucleotide position 153.0															Possible Recombinant: Herbarium54-gyrB 604 bp
Possible Recombinant: JX280520.1_Candidatus_Liberibacter_solanacearum_isolate_3_50S_L10 226 bp									Window 9 , at nucleotide position 170.0															Window 2 , at nucleotide position 90.0
Possible Recombinant: JN863094.1_Candidatus_Liberibacter_solanacearum_isolate_B9_50S_L10 226 bp									Window 10 , at nucleotide position 187.0															Window 3 , at nucleotide position 120.0
Possible Recombinant: MG701023.1_Candidatus_Liberibacter_solanacearum_strain_FI_15-108_50S_L10 226 bp									Window 11 , at nucleotide position 204.0							MG704932.1_Candidatus_Liberibacter_solanacearum__isolate_16-20_adk 368 bp:								Window 4 , at nucleotide position 150.0
Possible Recombinant: MG701025.1_Candidatus_Liberibacter_solanacearum_strain_15-129_50S_L10 226 bp									Window 12 , at nucleotide position 221.0							Window 1 , at nucleotide position 36.0								Window 5 , at nucleotide position 180.0
Possible Recombinant: MG701026.1_Candidatus_Liberibacter_solanacearum_strain_15-122_50S_L10 226 bp									Window 13 , at nucleotide position 238.0							Window 2 , at nucleotide position 54.0								Window 6 , at nucleotide position 210.0
Possible Recombinant: MG701027.1_Candidatus_Liberibacter_solanacearum_strain_15-125_50S_L10 226 bp									Window 14 , at nucleotide position 255.0							Window 3 , at nucleotide position 72.0								Window 7 , at nucleotide position 240.0
Possible Recombinant: MG701028.1_Candidatus_Liberibacter_solanacearum_strain_16-7(N3)_50S_L10 226 bp									Window 15 , at nucleotide position 272.0							Window 4 , at nucleotide position 90.0								Window 8 , at nucleotide position 270.0
Possible Recombinant: MG701029.1_Candidatus_Liberibacter_solanacearum_strain_16-26(N1)_50S_L10 226 bp									Window 16 , at nucleotide position 289.0							Window 5 , at nucleotide position 108.0								Window 9 , at nucleotide position 300.0
Possible Recombinant: MG701024.1_Candidatus_Liberibacter_solanacearum_strain_FI 226 bp									Window 17 , at nucleotide position 306.0							Window 6 , at nucleotide position 126.0								Window 10 , at nucleotide position 330.0
Possible Recombinant: MG701030.1_Candidatus_Liberibacter_solanacearum_strain_13-180_50S_L10 226 bp									Window 18 , at nucleotide position 323.0							Window 7 , at nucleotide position 144.0								Window 11 , at nucleotide position 360.0
Possible Recombinant: MG701031.1_Candidatus_Liberibacter_solanacearum_strain_16-25_50S_L10 226 bp									Possible Recombinant: Herbarium54-50S-rp01 349 bp							Window 8 , at nucleotide position 162.0								Window 12 , at nucleotide position 390.0
Possible Recombinant: MG701032.1_Candidatus_Liberibacter_solanacearum_strain_16-KL2_50S_L10 226 bp									Possible Recombinant: Herbarium59-50S-rp01 349 bp							Window 9 , at nucleotide position 180.0								Window 13 , at nucleotide position 420.0
Possible Recombinant: MG701033.1_Candidatus_Liberibacter_solanacearum_strain_16-KL3_50S_L10 226 bp									Possible Recombinant: Herbarium61-50S-rp01 349 bp							Window 10 , at nucleotide position 198.0								Window 14 , at nucleotide position 450.0
Possible Recombinant: MG701034.1_Candidatus_Liberibacter_solanacearum_strain_16-KL8_50S_L10 226 bp																Window 11 , at nucleotide position 216.0								Window 15 , at nucleotide position 480.0
Possible Recombinant: MG701035.1_Candidatus_Liberibacter_solanacearum_strain_16-KL9_50S_L10 226 bp																Window 12 , at nucleotide position 234.0								Window 16 , at nucleotide position 510.0
Possible Recombinant: MG701036.1_Candidatus_Liberibacter_solanacearum_strain_15-21_50S_L10 226 bp																Window 13 , at nucleotide position 252.0								Window 17 , at nucleotide position 540.0
Possible Recombinant: MG701037.1_Candidatus_Liberibacter_solanacearum_strain_15-31_50S_L10 226 bp									HQ454321.1_Candidatus_Liberibacter_solanacearum_strain_84-10_50S_L12 349 bp:							Window 14 , at nucleotide position 270.0								Window 18 , at nucleotide position 570.0
Possible Recombinant: MG701038.1_Candidatus_Liberibacter_solanacearum_strain_16-9_50S_L10 226 bp									Window 1 , at nucleotide position 34.0							Window 15 , at nucleotide position 288.0
Possible Recombinant: MG701039.1_Candidatus_Liberibacter_solanacearum_strain_16-20_50S_L10 226 bp									Window 2 , at nucleotide position 51.0							Window 16 , at nucleotide position 306.0
Possible Recombinant: MG701040.1_Candidatus_Liberibacter_solanacearum_strain_16-24_50S_L10 226 bp									Window 3 , at nucleotide position 68.0							Window 17 , at nucleotide position 324.0
Possible Recombinant: MG701041.1_Candidatus_Liberibacter_solanacearum_strain_14-866_50S_L10 226 bp									Window 4 , at nucleotide position 85.0							Possible Recombinant: NC_014774.1_Candidatus_Liberibacter_solanacearum_CLso-ZC1 368 bp								MG705154.1 604 bp:
Possible Recombinant: MG701042.1_Candidatus_Liberibacter_solanacearum_strain_15-12_50S_L10 226 bp									Window 5 , at nucleotide position 102.0							Window 18 , at nucleotide position 342.0								Window 1 , at nucleotide position 60.0
Possible Recombinant: MG701043.1_Candidatus_Liberibacter_solanacearum_strain_15-214_50S_L10 226 bp									Window 6 , at nucleotide position 119.0							Possible Recombinant: NC_014774.1_Candidatus_Liberibacter_solanacearum_CLso-ZC1 368 bp								Possible Recombinant: Herbarium54-gyrB 604 bp
Possible Recombinant: MG701044.1_Candidatus_Liberibacter_solanacearum_strain_15-P24a_50S_L10 226 bp									Window 7 , at nucleotide position 136.0															Window 2 , at nucleotide position 90.0
Possible Recombinant: MG701045.1_Candidatus_Liberibacter_solanacearum_strain_16-1_50S_L10 226 bp									Window 8 , at nucleotide position 153.0															Window 3 , at nucleotide position 120.0
Possible Recombinant: MG701046.1_Candidatus_Liberibacter_solanacearum_strain_16-2_50S_L10 226 bp									Window 9 , at nucleotide position 170.0															Window 4 , at nucleotide position 150.0
Possible Recombinant: MG701047.1_Candidatus_Liberibacter_solanacearum_strain_16-5_50S_L10 226 bp									Window 10 , at nucleotide position 187.0							MG704931.1_Candidatus_Liberibacter_solanacearum__isolate_16-9_adk 368 bp:								Window 5 , at nucleotide position 180.0
Possible Recombinant: MG701048.1_Candidatus_Liberibacter_solanacearum_strain_12-230_50S_L10 226 bp									Window 11 , at nucleotide position 204.0							Window 1 , at nucleotide position 36.0								Window 6 , at nucleotide position 210.0
Possible Recombinant: MG701049.1_Candidatus_Liberibacter_solanacearum_strain_13-355_50S_L10 226 bp									Window 12 , at nucleotide position 221.0							Window 2 , at nucleotide position 54.0								Window 7 , at nucleotide position 240.0
Possible Recombinant: MG701050.1_Candidatus_Liberibacter_solanacearum_strain_12-96_50S_L10 226 bp									Window 13 , at nucleotide position 238.0							Window 3 , at nucleotide position 72.0								Window 8 , at nucleotide position 270.0
Possible Recombinant: MG701051.1_Candidatus_Liberibacter_solanacearum_strain_13-544A_50S_L10 226 bp									Window 14 , at nucleotide position 255.0							Window 4 , at nucleotide position 90.0								Window 9 , at nucleotide position 300.0
Possible Recombinant: MG701052.1_Candidatus_Liberibacter_solanacearum_strain_15-165_50S_L10 226 bp									Window 15 , at nucleotide position 272.0							Window 5 , at nucleotide position 108.0								Window 10 , at nucleotide position 330.0
Possible Recombinant: MG701053.1_Candidatus_Liberibacter_solanacearum_strain_15-196_50S_L10 226 bp									Window 16 , at nucleotide position 289.0							Window 6 , at nucleotide position 126.0								Window 11 , at nucleotide position 360.0
Possible Recombinant: MG701054.1_Candidatus_Liberibacter_solanacearum_strain_16-857_50S_L10 226 bp									Window 17 , at nucleotide position 306.0							Window 7 , at nucleotide position 144.0								Window 12 , at nucleotide position 390.0
Possible Recombinant: KX752583.1_Candidatus_Liberibacter_solanacearum_isolate_5505002_50S_L10 226 bp									Window 18 , at nucleotide position 323.0							Window 8 , at nucleotide position 162.0								Window 13 , at nucleotide position 420.0
Possible Recombinant: KY777461.1_Candidatus_Liberibacter_solanacearum_haplotype_E_50S_L10 226 bp									Possible Recombinant: Herbarium54-50S-rp01 349 bp							Window 9 , at nucleotide position 180.0								Window 14 , at nucleotide position 450.0
Possible Recombinant: HQ454307.1_Candidatus_Liberibacter_solanacearum_strain_289-10_50S_L10 226 bp									Possible Recombinant: Herbarium59-50S-rp01 349 bp							Window 10 , at nucleotide position 198.0								Window 15 , at nucleotide position 480.0
Possible Recombinant: JX308305.1_Candidatus_Liberibacter_solanacearum_clone_36_50S_L10 226 bp									Possible Recombinant: Herbarium61-50S-rp01 349 bp							Window 11 , at nucleotide position 216.0								Window 16 , at nucleotide position 510.0
Possible Recombinant: KF357912.1_Candidatus_Liberibacter_solanacearum_isolate_12-257_50S_L10 226 bp																Window 12 , at nucleotide position 234.0								Window 17 , at nucleotide position 540.0
Possible Recombinant: HQ454305.1_Candidatus_Liberibacter_solanacearum_strain_04-10_50S_L10 226 bp																Window 13 , at nucleotide position 252.0								Window 18 , at nucleotide position 570.0
Possible Recombinant: HQ454310.1_Candidatus_Liberibacter_solanacearum_strain_220-10_50S_L10 226 bp																Window 14 , at nucleotide position 270.0
Possible Recombinant: KY595980.1_Candidatus_Liberibacter_solanacearum_isolate_4345-KZ5_50S_L10 226 bp									FJ498803.1_Candidatus_Liberibacter_sp_CA_DP-1_50S_L12 349 bp:							Window 15 , at nucleotide position 288.0
Possible Recombinant: KX434608.1_Candidatus_Liberibacter_solanacearum_strain_LsoBt01_50S_L10 226 bp									Window 1 , at nucleotide position 34.0							Window 16 , at nucleotide position 306.0
Possible Recombinant: HQ454321.1_Candidatus_Liberibacter_solanacearum_strain_84-10_50S_L10 226 bp									Window 2 , at nucleotide position 51.0							Window 17 , at nucleotide position 324.0								MG705153.1 604 bp:
Possible Recombinant: KY753132.1_Candidatus_Liberibacter_solanacearum_haplotype_D_50S_L10 226 bp									Possible Recombinant: CP001677.5_Candidatus_Liberibacter_asiaticus_str_psy62 349 bp							Possible Recombinant: NC_014774.1_Candidatus_Liberibacter_solanacearum_CLso-ZC1 368 bp								Window 1 , at nucleotide position 60.0
Possible Recombinant: KY777462.1_Candidatus_Liberibacter_solanacearum_haplotype_D_50S_L10 226 bp									Window 3 , at nucleotide position 68.0							Window 18 , at nucleotide position 342.0								Possible Recombinant: Herbarium54-gyrB 604 bp
Possible Recombinant: CP002371.1_Candidatus_Liberibacter_solanacearum_CLso-ZC1 226 bp									Window 4 , at nucleotide position 85.0							Possible Recombinant: NC_014774.1_Candidatus_Liberibacter_solanacearum_CLso-ZC1 368 bp								Window 2 , at nucleotide position 90.0
Possible Recombinant: NZ_JMTK01000005.1_Candidatus_Liberibacter_solanacearum_strain_LsoNZ1_CLso_NZ1_contig5 226 bp									Window 5 , at nucleotide position 102.0															Window 3 , at nucleotide position 120.0
Possible Recombinant: NZ_PKRU02000030.1_Candidatus_Liberibacter_solanacearum_strain_ISR100_PROK_30 226 bp									Window 6 , at nucleotide position 119.0															Window 4 , at nucleotide position 150.0
Window 2 , at nucleotide position 33.0									Window 7 , at nucleotide position 136.0															Window 5 , at nucleotide position 180.0
Possible Recombinant: MH259700.1_Candidatus_Liberibacter_solanacearum_clone_45_13_50S_L10 226 bp									Window 8 , at nucleotide position 153.0							MG704930.1_Candidatus_Liberibacter_solanacearum__isolate_15-31_adk 368 bp:								Window 6 , at nucleotide position 210.0
Possible Recombinant: JF811598.1_Candidatus_Liberibacter_solanacearum_isolate_MX11-02_50S_L10 226 bp									Window 9 , at nucleotide position 170.0							Window 1 , at nucleotide position 36.0								Window 7 , at nucleotide position 240.0
Possible Recombinant: FJ498805.1_Candidatus_Liberibacter_sp_Burns_50S_L10 226 bp									Window 10 , at nucleotide position 187.0							Window 2 , at nucleotide position 54.0								Window 8 , at nucleotide position 270.0
Possible Recombinant: JF811599.1_Candidatus_Liberibacter_solanacearum_isolate_MX11-05_50S_L10 226 bp									Window 11 , at nucleotide position 204.0							Window 3 , at nucleotide position 72.0								Window 9 , at nucleotide position 300.0
Possible Recombinant: FJ498807.1_Candidatus_Liberibacter_sp_Saltillo_9-08_50S_L10 226 bp									Window 12 , at nucleotide position 221.0							Window 4 , at nucleotide position 90.0								Window 10 , at nucleotide position 330.0
Possible Recombinant: FJ498803.1_Candidatus_Liberibacter_sp_CA_DP-1_50S_L10 226 bp									Window 13 , at nucleotide position 238.0							Window 5 , at nucleotide position 108.0								Window 11 , at nucleotide position 360.0
Possible Recombinant: FJ957894.1_Candidatus_Liberibacter_solanacearum__50S_L10 226 bp									Window 14 , at nucleotide position 255.0							Window 6 , at nucleotide position 126.0								Window 12 , at nucleotide position 390.0
Possible Recombinant: FJ957895.1_Candidatus_Liberibacter_solanacearum__50S_L10 226 bp									Window 15 , at nucleotide position 272.0							Window 7 , at nucleotide position 144.0								Window 13 , at nucleotide position 420.0
Possible Recombinant: EU834131.1_Candidatus_Liberibacter_solanacearum_isolate_NZ082226_50S 226 bp									Window 16 , at nucleotide position 289.0							Window 8 , at nucleotide position 162.0								Window 14 , at nucleotide position 450.0
Possible Recombinant: JX624241.1_Candidatus_Liberibacter_solanacearum_clone_WA-psyllids-1_50S_L10 226 bp									Window 17 , at nucleotide position 306.0							Window 9 , at nucleotide position 180.0								Window 15 , at nucleotide position 480.0
Possible Recombinant: JX280521.1_Candidatus_Liberibacter_solanacearum_isolate_12_50S_L10 226 bp									Window 18 , at nucleotide position 323.0							Window 10 , at nucleotide position 198.0								Window 16 , at nucleotide position 510.0
Possible Recombinant: JX280520.1_Candidatus_Liberibacter_solanacearum_isolate_3_50S_L10 226 bp									Possible Recombinant: Herbarium54-50S-rp01 349 bp							Window 11 , at nucleotide position 216.0								Window 17 , at nucleotide position 540.0
Possible Recombinant: JN863094.1_Candidatus_Liberibacter_solanacearum_isolate_B9_50S_L10 226 bp									Possible Recombinant: Herbarium59-50S-rp01 349 bp							Window 12 , at nucleotide position 234.0								Window 18 , at nucleotide position 570.0
Possible Recombinant: MG701023.1_Candidatus_Liberibacter_solanacearum_strain_FI_15-108_50S_L10 226 bp									Possible Recombinant: Herbarium61-50S-rp01 349 bp							Window 13 , at nucleotide position 252.0
Possible Recombinant: MG701025.1_Candidatus_Liberibacter_solanacearum_strain_15-129_50S_L10 226 bp																Window 14 , at nucleotide position 270.0
Possible Recombinant: MG701026.1_Candidatus_Liberibacter_solanacearum_strain_15-122_50S_L10 226 bp																Window 15 , at nucleotide position 288.0
Possible Recombinant: MG701027.1_Candidatus_Liberibacter_solanacearum_strain_15-125_50S_L10 226 bp																Window 16 , at nucleotide position 306.0								MG705152.1 604 bp:
Possible Recombinant: MG701028.1_Candidatus_Liberibacter_solanacearum_strain_16-7(N3)_50S_L10 226 bp									FJ957894.1_Candidatus_Liberibacter_solanacearum__50S_L12 349 bp:							Window 17 , at nucleotide position 324.0								Window 1 , at nucleotide position 60.0
Possible Recombinant: MG701029.1_Candidatus_Liberibacter_solanacearum_strain_16-26(N1)_50S_L10 226 bp									Window 1 , at nucleotide position 34.0							Possible Recombinant: NC_014774.1_Candidatus_Liberibacter_solanacearum_CLso-ZC1 368 bp								Possible Recombinant: Herbarium54-gyrB 604 bp
Possible Recombinant: MG701024.1_Candidatus_Liberibacter_solanacearum_strain_FI 226 bp									Window 2 , at nucleotide position 51.0							Window 18 , at nucleotide position 342.0								Window 2 , at nucleotide position 90.0
Possible Recombinant: MG701030.1_Candidatus_Liberibacter_solanacearum_strain_13-180_50S_L10 226 bp									Possible Recombinant: CP001677.5_Candidatus_Liberibacter_asiaticus_str_psy62 349 bp							Possible Recombinant: NC_014774.1_Candidatus_Liberibacter_solanacearum_CLso-ZC1 368 bp								Window 3 , at nucleotide position 120.0
Possible Recombinant: MG701031.1_Candidatus_Liberibacter_solanacearum_strain_16-25_50S_L10 226 bp									Window 3 , at nucleotide position 68.0															Window 4 , at nucleotide position 150.0
Possible Recombinant: MG701032.1_Candidatus_Liberibacter_solanacearum_strain_16-KL2_50S_L10 226 bp									Window 4 , at nucleotide position 85.0															Window 5 , at nucleotide position 180.0
Possible Recombinant: MG701033.1_Candidatus_Liberibacter_solanacearum_strain_16-KL3_50S_L10 226 bp									Window 5 , at nucleotide position 102.0															Window 6 , at nucleotide position 210.0
Possible Recombinant: MG701034.1_Candidatus_Liberibacter_solanacearum_strain_16-KL8_50S_L10 226 bp									Window 6 , at nucleotide position 119.0							MG704929.1_Candidatus_Liberibacter_solanacearum__isolate_15-21_adk 368 bp:								Window 7 , at nucleotide position 240.0
Possible Recombinant: MG701035.1_Candidatus_Liberibacter_solanacearum_strain_16-KL9_50S_L10 226 bp									Window 7 , at nucleotide position 136.0							Window 1 , at nucleotide position 36.0								Window 8 , at nucleotide position 270.0
Possible Recombinant: MG701036.1_Candidatus_Liberibacter_solanacearum_strain_15-21_50S_L10 226 bp									Window 8 , at nucleotide position 153.0							Window 2 , at nucleotide position 54.0								Window 9 , at nucleotide position 300.0
Possible Recombinant: MG701037.1_Candidatus_Liberibacter_solanacearum_strain_15-31_50S_L10 226 bp									Window 9 , at nucleotide position 170.0							Window 3 , at nucleotide position 72.0								Window 10 , at nucleotide position 330.0
Possible Recombinant: MG701038.1_Candidatus_Liberibacter_solanacearum_strain_16-9_50S_L10 226 bp									Window 10 , at nucleotide position 187.0							Window 4 , at nucleotide position 90.0								Window 11 , at nucleotide position 360.0
Possible Recombinant: MG701039.1_Candidatus_Liberibacter_solanacearum_strain_16-20_50S_L10 226 bp									Window 11 , at nucleotide position 204.0							Window 5 , at nucleotide position 108.0								Window 12 , at nucleotide position 390.0
Possible Recombinant: MG701040.1_Candidatus_Liberibacter_solanacearum_strain_16-24_50S_L10 226 bp									Window 12 , at nucleotide position 221.0							Window 6 , at nucleotide position 126.0								Window 13 , at nucleotide position 420.0
Possible Recombinant: MG701041.1_Candidatus_Liberibacter_solanacearum_strain_14-866_50S_L10 226 bp									Window 13 , at nucleotide position 238.0							Window 7 , at nucleotide position 144.0								Window 14 , at nucleotide position 450.0
Possible Recombinant: MG701042.1_Candidatus_Liberibacter_solanacearum_strain_15-12_50S_L10 226 bp									Window 14 , at nucleotide position 255.0							Window 8 , at nucleotide position 162.0								Window 15 , at nucleotide position 480.0
Possible Recombinant: MG701043.1_Candidatus_Liberibacter_solanacearum_strain_15-214_50S_L10 226 bp									Window 15 , at nucleotide position 272.0							Window 9 , at nucleotide position 180.0								Window 16 , at nucleotide position 510.0
Possible Recombinant: MG701044.1_Candidatus_Liberibacter_solanacearum_strain_15-P24a_50S_L10 226 bp									Window 16 , at nucleotide position 289.0							Window 10 , at nucleotide position 198.0								Window 17 , at nucleotide position 540.0
Possible Recombinant: MG701045.1_Candidatus_Liberibacter_solanacearum_strain_16-1_50S_L10 226 bp									Window 17 , at nucleotide position 306.0							Window 11 , at nucleotide position 216.0								Window 18 , at nucleotide position 570.0
Possible Recombinant: MG701046.1_Candidatus_Liberibacter_solanacearum_strain_16-2_50S_L10 226 bp									Window 18 , at nucleotide position 323.0							Window 12 , at nucleotide position 234.0
Possible Recombinant: MG701047.1_Candidatus_Liberibacter_solanacearum_strain_16-5_50S_L10 226 bp									Possible Recombinant: Herbarium54-50S-rp01 349 bp							Window 13 , at nucleotide position 252.0
Possible Recombinant: MG701048.1_Candidatus_Liberibacter_solanacearum_strain_12-230_50S_L10 226 bp									Possible Recombinant: Herbarium59-50S-rp01 349 bp							Window 14 , at nucleotide position 270.0
Possible Recombinant: MG701049.1_Candidatus_Liberibacter_solanacearum_strain_13-355_50S_L10 226 bp									Possible Recombinant: Herbarium61-50S-rp01 349 bp							Window 15 , at nucleotide position 288.0								MG705151.1 604 bp:
Possible Recombinant: MG701050.1_Candidatus_Liberibacter_solanacearum_strain_12-96_50S_L10 226 bp																Window 16 , at nucleotide position 306.0								Window 1 , at nucleotide position 60.0
Possible Recombinant: MG701051.1_Candidatus_Liberibacter_solanacearum_strain_13-544A_50S_L10 226 bp																Window 17 , at nucleotide position 324.0								Possible Recombinant: Herbarium54-gyrB 604 bp
Possible Recombinant: MG701052.1_Candidatus_Liberibacter_solanacearum_strain_15-165_50S_L10 226 bp																Possible Recombinant: NC_014774.1_Candidatus_Liberibacter_solanacearum_CLso-ZC1 368 bp								Window 2 , at nucleotide position 90.0
Possible Recombinant: MG701053.1_Candidatus_Liberibacter_solanacearum_strain_15-196_50S_L10 226 bp									FJ957895.1_Candidatus_Liberibacter_solanacearum__50S_L12 349 bp:							Window 18 , at nucleotide position 342.0								Window 3 , at nucleotide position 120.0
Possible Recombinant: MG701054.1_Candidatus_Liberibacter_solanacearum_strain_16-857_50S_L10 226 bp									Window 1 , at nucleotide position 34.0							Possible Recombinant: NC_014774.1_Candidatus_Liberibacter_solanacearum_CLso-ZC1 368 bp								Window 4 , at nucleotide position 150.0
Possible Recombinant: KX752583.1_Candidatus_Liberibacter_solanacearum_isolate_5505002_50S_L10 226 bp									Window 2 , at nucleotide position 51.0															Window 5 , at nucleotide position 180.0
Possible Recombinant: KY777461.1_Candidatus_Liberibacter_solanacearum_haplotype_E_50S_L10 226 bp									Possible Recombinant: CP001677.5_Candidatus_Liberibacter_asiaticus_str_psy62 349 bp															Window 6 , at nucleotide position 210.0
Possible Recombinant: HQ454307.1_Candidatus_Liberibacter_solanacearum_strain_289-10_50S_L10 226 bp									Window 3 , at nucleotide position 68.0															Window 7 , at nucleotide position 240.0
Possible Recombinant: JX308305.1_Candidatus_Liberibacter_solanacearum_clone_36_50S_L10 226 bp									Window 4 , at nucleotide position 85.0							MG704928.1_Candidatus_Liberibacter_solanacearum__isolate_16-KL9_adk 368 bp:								Window 8 , at nucleotide position 270.0
Possible Recombinant: KF357912.1_Candidatus_Liberibacter_solanacearum_isolate_12-257_50S_L10 226 bp									Window 5 , at nucleotide position 102.0							Window 1 , at nucleotide position 36.0								Window 9 , at nucleotide position 300.0
Possible Recombinant: HQ454305.1_Candidatus_Liberibacter_solanacearum_strain_04-10_50S_L10 226 bp									Window 6 , at nucleotide position 119.0							Window 2 , at nucleotide position 54.0								Window 10 , at nucleotide position 330.0
Possible Recombinant: HQ454310.1_Candidatus_Liberibacter_solanacearum_strain_220-10_50S_L10 226 bp									Window 7 , at nucleotide position 136.0							Window 3 , at nucleotide position 72.0								Window 11 , at nucleotide position 360.0
Possible Recombinant: KY595980.1_Candidatus_Liberibacter_solanacearum_isolate_4345-KZ5_50S_L10 226 bp									Window 8 , at nucleotide position 153.0							Window 4 , at nucleotide position 90.0								Window 12 , at nucleotide position 390.0
Possible Recombinant: KX434608.1_Candidatus_Liberibacter_solanacearum_strain_LsoBt01_50S_L10 226 bp									Window 9 , at nucleotide position 170.0							Window 5 , at nucleotide position 108.0								Window 13 , at nucleotide position 420.0
Possible Recombinant: HQ454321.1_Candidatus_Liberibacter_solanacearum_strain_84-10_50S_L10 226 bp									Window 10 , at nucleotide position 187.0							Window 6 , at nucleotide position 126.0								Window 14 , at nucleotide position 450.0
Possible Recombinant: KY753132.1_Candidatus_Liberibacter_solanacearum_haplotype_D_50S_L10 226 bp									Window 11 , at nucleotide position 204.0							Window 7 , at nucleotide position 144.0								Window 15 , at nucleotide position 480.0
Possible Recombinant: KY777462.1_Candidatus_Liberibacter_solanacearum_haplotype_D_50S_L10 226 bp									Window 12 , at nucleotide position 221.0							Window 8 , at nucleotide position 162.0								Window 16 , at nucleotide position 510.0
Possible Recombinant: CP002371.1_Candidatus_Liberibacter_solanacearum_CLso-ZC1 226 bp									Window 13 , at nucleotide position 238.0							Window 9 , at nucleotide position 180.0								Window 17 , at nucleotide position 540.0
Possible Recombinant: NZ_JMTK01000005.1_Candidatus_Liberibacter_solanacearum_strain_LsoNZ1_CLso_NZ1_contig5 226 bp									Window 14 , at nucleotide position 255.0							Window 10 , at nucleotide position 198.0								Window 18 , at nucleotide position 570.0
Possible Recombinant: NZ_PKRU02000030.1_Candidatus_Liberibacter_solanacearum_strain_ISR100_PROK_30 226 bp									Window 15 , at nucleotide position 272.0							Window 11 , at nucleotide position 216.0
Window 3 , at nucleotide position 44.0									Window 16 , at nucleotide position 289.0							Window 12 , at nucleotide position 234.0
Window 4 , at nucleotide position 55.0									Window 17 , at nucleotide position 306.0							Window 13 , at nucleotide position 252.0
Window 5 , at nucleotide position 66.0									Window 18 , at nucleotide position 323.0							Window 14 , at nucleotide position 270.0								MG705150.1 604 bp:
Window 6 , at nucleotide position 77.0									Possible Recombinant: Herbarium54-50S-rp01 349 bp							Window 15 , at nucleotide position 288.0								Window 1 , at nucleotide position 60.0
Window 7 , at nucleotide position 88.0									Possible Recombinant: Herbarium59-50S-rp01 349 bp							Window 16 , at nucleotide position 306.0								Possible Recombinant: Herbarium54-gyrB 604 bp
Window 8 , at nucleotide position 99.0									Possible Recombinant: Herbarium61-50S-rp01 349 bp							Window 17 , at nucleotide position 324.0								Window 2 , at nucleotide position 90.0
Window 9 , at nucleotide position 110.0																Possible Recombinant: NC_014774.1_Candidatus_Liberibacter_solanacearum_CLso-ZC1 368 bp								Window 3 , at nucleotide position 120.0
Window 10 , at nucleotide position 121.0																Window 18 , at nucleotide position 342.0								Window 4 , at nucleotide position 150.0
Window 11 , at nucleotide position 132.0																Possible Recombinant: NC_014774.1_Candidatus_Liberibacter_solanacearum_CLso-ZC1 368 bp								Window 5 , at nucleotide position 180.0
Possible Recombinant: MG701023.1_Candidatus_Liberibacter_solanacearum_strain_FI_15-108_50S_L10 226 bp									EU834131.1_Candidatus_Liberibacter_solanacearum_isolate_NZ082226_50S_L12 349 bp:															Window 6 , at nucleotide position 210.0
Possible Recombinant: MG701025.1_Candidatus_Liberibacter_solanacearum_strain_15-129_50S_L10 226 bp									Window 1 , at nucleotide position 34.0															Window 7 , at nucleotide position 240.0
Possible Recombinant: MG701026.1_Candidatus_Liberibacter_solanacearum_strain_15-122_50S_L10 226 bp									Window 2 , at nucleotide position 51.0															Window 8 , at nucleotide position 270.0
Possible Recombinant: MG701027.1_Candidatus_Liberibacter_solanacearum_strain_15-125_50S_L10 226 bp									Possible Recombinant: CP001677.5_Candidatus_Liberibacter_asiaticus_str_psy62 349 bp							MG704927.1_Candidatus_Liberibacter_solanacearum__isolate_16-KL8_adk 368 bp:								Window 9 , at nucleotide position 300.0
Possible Recombinant: MG701028.1_Candidatus_Liberibacter_solanacearum_strain_16-7(N3)_50S_L10 226 bp									Window 3 , at nucleotide position 68.0							Window 1 , at nucleotide position 36.0								Window 10 , at nucleotide position 330.0
Possible Recombinant: MG701029.1_Candidatus_Liberibacter_solanacearum_strain_16-26(N1)_50S_L10 226 bp									Window 4 , at nucleotide position 85.0							Window 2 , at nucleotide position 54.0								Window 11 , at nucleotide position 360.0
Possible Recombinant: KX752583.1_Candidatus_Liberibacter_solanacearum_isolate_5505002_50S_L10 226 bp									Window 5 , at nucleotide position 102.0							Window 3 , at nucleotide position 72.0								Window 12 , at nucleotide position 390.0
Possible Recombinant: KY777461.1_Candidatus_Liberibacter_solanacearum_haplotype_E_50S_L10 226 bp									Window 6 , at nucleotide position 119.0							Window 4 , at nucleotide position 90.0								Window 13 , at nucleotide position 420.0
Possible Recombinant: HQ454307.1_Candidatus_Liberibacter_solanacearum_strain_289-10_50S_L10 226 bp									Window 7 , at nucleotide position 136.0							Window 5 , at nucleotide position 108.0								Window 14 , at nucleotide position 450.0
Possible Recombinant: JX308305.1_Candidatus_Liberibacter_solanacearum_clone_36_50S_L10 226 bp									Window 8 , at nucleotide position 153.0							Window 6 , at nucleotide position 126.0								Window 15 , at nucleotide position 480.0
Possible Recombinant: KF357912.1_Candidatus_Liberibacter_solanacearum_isolate_12-257_50S_L10 226 bp									Window 9 , at nucleotide position 170.0							Window 7 , at nucleotide position 144.0								Window 16 , at nucleotide position 510.0
Possible Recombinant: HQ454305.1_Candidatus_Liberibacter_solanacearum_strain_04-10_50S_L10 226 bp									Window 10 , at nucleotide position 187.0							Window 8 , at nucleotide position 162.0								Window 17 , at nucleotide position 540.0
Possible Recombinant: HQ454310.1_Candidatus_Liberibacter_solanacearum_strain_220-10_50S_L10 226 bp									Window 11 , at nucleotide position 204.0							Window 9 , at nucleotide position 180.0								Window 18 , at nucleotide position 570.0
Possible Recombinant: KY595980.1_Candidatus_Liberibacter_solanacearum_isolate_4345-KZ5_50S_L10 226 bp									Window 12 , at nucleotide position 221.0							Window 10 , at nucleotide position 198.0
Possible Recombinant: KX434608.1_Candidatus_Liberibacter_solanacearum_strain_LsoBt01_50S_L10 226 bp									Window 13 , at nucleotide position 238.0							Window 11 , at nucleotide position 216.0
Possible Recombinant: HQ454321.1_Candidatus_Liberibacter_solanacearum_strain_84-10_50S_L10 226 bp									Window 14 , at nucleotide position 255.0							Window 12 , at nucleotide position 234.0
Possible Recombinant: KY753132.1_Candidatus_Liberibacter_solanacearum_haplotype_D_50S_L10 226 bp									Window 15 , at nucleotide position 272.0							Window 13 , at nucleotide position 252.0								MG705149.1 604 bp:
Possible Recombinant: KY777462.1_Candidatus_Liberibacter_solanacearum_haplotype_D_50S_L10 226 bp									Window 16 , at nucleotide position 289.0							Window 14 , at nucleotide position 270.0								Window 1 , at nucleotide position 60.0
Possible Recombinant: NZ_PKRU02000030.1_Candidatus_Liberibacter_solanacearum_strain_ISR100_PROK_30 226 bp									Window 17 , at nucleotide position 306.0							Window 15 , at nucleotide position 288.0								Possible Recombinant: Herbarium54-gyrB 604 bp
Window 12 , at nucleotide position 143.0									Window 18 , at nucleotide position 323.0							Window 16 , at nucleotide position 306.0								Window 2 , at nucleotide position 90.0
Window 13 , at nucleotide position 154.0									Possible Recombinant: Herbarium54-50S-rp01 349 bp							Window 17 , at nucleotide position 324.0								Window 3 , at nucleotide position 120.0
Possible Recombinant: MG701023.1_Candidatus_Liberibacter_solanacearum_strain_FI_15-108_50S_L10 226 bp									Possible Recombinant: Herbarium59-50S-rp01 349 bp							Possible Recombinant: NC_014774.1_Candidatus_Liberibacter_solanacearum_CLso-ZC1 368 bp								Window 4 , at nucleotide position 150.0
Possible Recombinant: MG701025.1_Candidatus_Liberibacter_solanacearum_strain_15-129_50S_L10 226 bp									Possible Recombinant: Herbarium61-50S-rp01 349 bp							Window 18 , at nucleotide position 342.0								Window 5 , at nucleotide position 180.0
Possible Recombinant: MG701026.1_Candidatus_Liberibacter_solanacearum_strain_15-122_50S_L10 226 bp																Possible Recombinant: NC_014774.1_Candidatus_Liberibacter_solanacearum_CLso-ZC1 368 bp								Window 6 , at nucleotide position 210.0
Possible Recombinant: MG701027.1_Candidatus_Liberibacter_solanacearum_strain_15-125_50S_L10 226 bp																								Window 7 , at nucleotide position 240.0
Possible Recombinant: MG701028.1_Candidatus_Liberibacter_solanacearum_strain_16-7(N3)_50S_L10 226 bp																								Window 8 , at nucleotide position 270.0
Possible Recombinant: MG701029.1_Candidatus_Liberibacter_solanacearum_strain_16-26(N1)_50S_L10 226 bp									JX624241.1_Candidatus_Liberibacter_solanacearum_clone_WA-psyllids-1_50S_L12 349 bp:															Window 9 , at nucleotide position 300.0
Possible Recombinant: HQ454307.1_Candidatus_Liberibacter_solanacearum_strain_289-10_50S_L10 226 bp									Window 1 , at nucleotide position 34.0							MG704926.1_Candidatus_Liberibacter_solanacearum__isolate_16-KL3_adk 368 bp:								Window 10 , at nucleotide position 330.0
Possible Recombinant: JX308305.1_Candidatus_Liberibacter_solanacearum_clone_36_50S_L10 226 bp									Window 2 , at nucleotide position 51.0							Window 1 , at nucleotide position 36.0								Window 11 , at nucleotide position 360.0
Possible Recombinant: KF357912.1_Candidatus_Liberibacter_solanacearum_isolate_12-257_50S_L10 226 bp									Possible Recombinant: CP001677.5_Candidatus_Liberibacter_asiaticus_str_psy62 349 bp							Window 2 , at nucleotide position 54.0								Window 12 , at nucleotide position 390.0
Possible Recombinant: HQ454305.1_Candidatus_Liberibacter_solanacearum_strain_04-10_50S_L10 226 bp									Window 3 , at nucleotide position 68.0							Window 3 , at nucleotide position 72.0								Window 13 , at nucleotide position 420.0
Possible Recombinant: HQ454310.1_Candidatus_Liberibacter_solanacearum_strain_220-10_50S_L10 226 bp									Window 4 , at nucleotide position 85.0							Window 4 , at nucleotide position 90.0								Window 14 , at nucleotide position 450.0
Possible Recombinant: KY595980.1_Candidatus_Liberibacter_solanacearum_isolate_4345-KZ5_50S_L10 226 bp									Window 5 , at nucleotide position 102.0							Window 5 , at nucleotide position 108.0								Window 15 , at nucleotide position 480.0
Possible Recombinant: KX434608.1_Candidatus_Liberibacter_solanacearum_strain_LsoBt01_50S_L10 226 bp									Window 6 , at nucleotide position 119.0							Window 6 , at nucleotide position 126.0								Window 16 , at nucleotide position 510.0
Possible Recombinant: HQ454321.1_Candidatus_Liberibacter_solanacearum_strain_84-10_50S_L10 226 bp									Window 7 , at nucleotide position 136.0							Window 7 , at nucleotide position 144.0								Window 17 , at nucleotide position 540.0
Possible Recombinant: KY753132.1_Candidatus_Liberibacter_solanacearum_haplotype_D_50S_L10 226 bp									Window 8 , at nucleotide position 153.0							Window 8 , at nucleotide position 162.0								Window 18 , at nucleotide position 570.0
Possible Recombinant: KY777462.1_Candidatus_Liberibacter_solanacearum_haplotype_D_50S_L10 226 bp									Window 9 , at nucleotide position 170.0							Window 9 , at nucleotide position 180.0
Possible Recombinant: NZ_PKRU02000030.1_Candidatus_Liberibacter_solanacearum_strain_ISR100_PROK_30 226 bp									Window 10 , at nucleotide position 187.0							Window 10 , at nucleotide position 198.0
Window 14 , at nucleotide position 165.0									Window 11 , at nucleotide position 204.0							Window 11 , at nucleotide position 216.0
Possible Recombinant: HQ454307.1_Candidatus_Liberibacter_solanacearum_strain_289-10_50S_L10 226 bp									Window 12 , at nucleotide position 221.0							Window 12 , at nucleotide position 234.0								MG705148.1 604 bp:
Possible Recombinant: JX308305.1_Candidatus_Liberibacter_solanacearum_clone_36_50S_L10 226 bp									Window 13 , at nucleotide position 238.0							Window 13 , at nucleotide position 252.0								Window 1 , at nucleotide position 60.0
Possible Recombinant: KF357912.1_Candidatus_Liberibacter_solanacearum_isolate_12-257_50S_L10 226 bp									Window 14 , at nucleotide position 255.0							Window 14 , at nucleotide position 270.0								Possible Recombinant: Herbarium54-gyrB 604 bp
Possible Recombinant: HQ454305.1_Candidatus_Liberibacter_solanacearum_strain_04-10_50S_L10 226 bp									Window 15 , at nucleotide position 272.0							Window 15 , at nucleotide position 288.0								Window 2 , at nucleotide position 90.0
Possible Recombinant: HQ454310.1_Candidatus_Liberibacter_solanacearum_strain_220-10_50S_L10 226 bp									Window 16 , at nucleotide position 289.0							Window 16 , at nucleotide position 306.0								Window 3 , at nucleotide position 120.0
Possible Recombinant: KY595980.1_Candidatus_Liberibacter_solanacearum_isolate_4345-KZ5_50S_L10 226 bp									Window 17 , at nucleotide position 306.0							Window 17 , at nucleotide position 324.0								Window 4 , at nucleotide position 150.0
Possible Recombinant: KX434608.1_Candidatus_Liberibacter_solanacearum_strain_LsoBt01_50S_L10 226 bp									Window 18 , at nucleotide position 323.0							Possible Recombinant: NC_014774.1_Candidatus_Liberibacter_solanacearum_CLso-ZC1 368 bp								Window 5 , at nucleotide position 180.0
Possible Recombinant: HQ454321.1_Candidatus_Liberibacter_solanacearum_strain_84-10_50S_L10 226 bp									Possible Recombinant: Herbarium54-50S-rp01 349 bp							Window 18 , at nucleotide position 342.0								Window 6 , at nucleotide position 210.0
Possible Recombinant: KY753132.1_Candidatus_Liberibacter_solanacearum_haplotype_D_50S_L10 226 bp									Possible Recombinant: Herbarium59-50S-rp01 349 bp							Possible Recombinant: NC_014774.1_Candidatus_Liberibacter_solanacearum_CLso-ZC1 368 bp								Window 7 , at nucleotide position 240.0
Possible Recombinant: KY777462.1_Candidatus_Liberibacter_solanacearum_haplotype_D_50S_L10 226 bp									Possible Recombinant: Herbarium61-50S-rp01 349 bp															Window 8 , at nucleotide position 270.0
Possible Recombinant: NZ_PKRU02000030.1_Candidatus_Liberibacter_solanacearum_strain_ISR100_PROK_30 226 bp																								Window 9 , at nucleotide position 300.0
Window 15 , at nucleotide position 176.0																								Window 10 , at nucleotide position 330.0
Window 16 , at nucleotide position 187.0																MG704925.1_Candidatus_Liberibacter_solanacearum__isolate_16-KL2_adk 368 bp:								Window 11 , at nucleotide position 360.0
Window 17 , at nucleotide position 198.0									MG701024.1_Candidatus_Liberibacter_solanacearum_strain_FI_15-167_50S_L12 349 bp:							Window 1 , at nucleotide position 36.0								Window 12 , at nucleotide position 390.0
Possible Recombinant: MH259700.1_Candidatus_Liberibacter_solanacearum_clone_45_13_50S_L10 226 bp									Window 1 , at nucleotide position 34.0							Window 2 , at nucleotide position 54.0								Window 13 , at nucleotide position 420.0
Possible Recombinant: JF811598.1_Candidatus_Liberibacter_solanacearum_isolate_MX11-02_50S_L10 226 bp									Window 2 , at nucleotide position 51.0							Window 3 , at nucleotide position 72.0								Window 14 , at nucleotide position 450.0
Possible Recombinant: FJ498805.1_Candidatus_Liberibacter_sp_Burns_50S_L10 226 bp									Possible Recombinant: CP001677.5_Candidatus_Liberibacter_asiaticus_str_psy62 349 bp							Window 4 , at nucleotide position 90.0								Window 15 , at nucleotide position 480.0
Possible Recombinant: JF811599.1_Candidatus_Liberibacter_solanacearum_isolate_MX11-05_50S_L10 226 bp									Window 3 , at nucleotide position 68.0							Window 5 , at nucleotide position 108.0								Window 16 , at nucleotide position 510.0
Possible Recombinant: FJ498807.1_Candidatus_Liberibacter_sp_Saltillo_9-08_50S_L10 226 bp									Window 4 , at nucleotide position 85.0							Window 6 , at nucleotide position 126.0								Window 17 , at nucleotide position 540.0
Possible Recombinant: FJ498803.1_Candidatus_Liberibacter_sp_CA_DP-1_50S_L10 226 bp									Window 5 , at nucleotide position 102.0							Window 7 , at nucleotide position 144.0								Window 18 , at nucleotide position 570.0
Possible Recombinant: FJ957894.1_Candidatus_Liberibacter_solanacearum__50S_L10 226 bp									Window 6 , at nucleotide position 119.0							Window 8 , at nucleotide position 162.0
Possible Recombinant: FJ957895.1_Candidatus_Liberibacter_solanacearum__50S_L10 226 bp									Window 7 , at nucleotide position 136.0							Window 9 , at nucleotide position 180.0
Possible Recombinant: EU834131.1_Candidatus_Liberibacter_solanacearum_isolate_NZ082226_50S 226 bp									Window 8 , at nucleotide position 153.0							Window 10 , at nucleotide position 198.0
Possible Recombinant: JX624241.1_Candidatus_Liberibacter_solanacearum_clone_WA-psyllids-1_50S_L10 226 bp									Window 9 , at nucleotide position 170.0							Window 11 , at nucleotide position 216.0								MG705147.1 604 bp:
Possible Recombinant: JX280521.1_Candidatus_Liberibacter_solanacearum_isolate_12_50S_L10 226 bp									Window 10 , at nucleotide position 187.0							Window 12 , at nucleotide position 234.0								Window 1 , at nucleotide position 60.0
Possible Recombinant: JX280520.1_Candidatus_Liberibacter_solanacearum_isolate_3_50S_L10 226 bp									Window 11 , at nucleotide position 204.0							Window 13 , at nucleotide position 252.0								Possible Recombinant: Herbarium54-gyrB 604 bp
Possible Recombinant: JN863094.1_Candidatus_Liberibacter_solanacearum_isolate_B9_50S_L10 226 bp									Window 12 , at nucleotide position 221.0							Window 14 , at nucleotide position 270.0								Window 2 , at nucleotide position 90.0
Possible Recombinant: MG701023.1_Candidatus_Liberibacter_solanacearum_strain_FI_15-108_50S_L10 226 bp									Window 13 , at nucleotide position 238.0							Window 15 , at nucleotide position 288.0								Window 3 , at nucleotide position 120.0
Possible Recombinant: MG701025.1_Candidatus_Liberibacter_solanacearum_strain_15-129_50S_L10 226 bp									Window 14 , at nucleotide position 255.0							Window 16 , at nucleotide position 306.0								Window 4 , at nucleotide position 150.0
Possible Recombinant: MG701026.1_Candidatus_Liberibacter_solanacearum_strain_15-122_50S_L10 226 bp									Window 15 , at nucleotide position 272.0							Window 17 , at nucleotide position 324.0								Window 5 , at nucleotide position 180.0
Possible Recombinant: MG701027.1_Candidatus_Liberibacter_solanacearum_strain_15-125_50S_L10 226 bp									Window 16 , at nucleotide position 289.0							Possible Recombinant: NC_014774.1_Candidatus_Liberibacter_solanacearum_CLso-ZC1 368 bp								Window 6 , at nucleotide position 210.0
Possible Recombinant: MG701028.1_Candidatus_Liberibacter_solanacearum_strain_16-7(N3)_50S_L10 226 bp									Window 17 , at nucleotide position 306.0							Window 18 , at nucleotide position 342.0								Window 7 , at nucleotide position 240.0
Possible Recombinant: MG701029.1_Candidatus_Liberibacter_solanacearum_strain_16-26(N1)_50S_L10 226 bp									Window 18 , at nucleotide position 323.0							Possible Recombinant: NC_014774.1_Candidatus_Liberibacter_solanacearum_CLso-ZC1 368 bp								Window 8 , at nucleotide position 270.0
Possible Recombinant: MG701024.1_Candidatus_Liberibacter_solanacearum_strain_FI 226 bp									Possible Recombinant: Herbarium54-50S-rp01 349 bp															Window 9 , at nucleotide position 300.0
Possible Recombinant: MG701030.1_Candidatus_Liberibacter_solanacearum_strain_13-180_50S_L10 226 bp									Possible Recombinant: Herbarium59-50S-rp01 349 bp															Window 10 , at nucleotide position 330.0
Possible Recombinant: MG701031.1_Candidatus_Liberibacter_solanacearum_strain_16-25_50S_L10 226 bp									Possible Recombinant: Herbarium61-50S-rp01 349 bp															Window 11 , at nucleotide position 360.0
Possible Recombinant: MG701032.1_Candidatus_Liberibacter_solanacearum_strain_16-KL2_50S_L10 226 bp																MG704924.1_Candidatus_Liberibacter_solanacearum__isolate_16-25_adk 368 bp:								Window 12 , at nucleotide position 390.0
Possible Recombinant: MG701033.1_Candidatus_Liberibacter_solanacearum_strain_16-KL3_50S_L10 226 bp																Window 1 , at nucleotide position 36.0								Window 13 , at nucleotide position 420.0
Possible Recombinant: MG701034.1_Candidatus_Liberibacter_solanacearum_strain_16-KL8_50S_L10 226 bp																Window 2 , at nucleotide position 54.0								Window 14 , at nucleotide position 450.0
Possible Recombinant: MG701035.1_Candidatus_Liberibacter_solanacearum_strain_16-KL9_50S_L10 226 bp									MG701030.1_Candidatus_Liberibacter_solanacearum_strain_13-180_50S_L12 349 bp:							Window 3 , at nucleotide position 72.0								Window 15 , at nucleotide position 480.0
Possible Recombinant: MG701036.1_Candidatus_Liberibacter_solanacearum_strain_15-21_50S_L10 226 bp									Window 1 , at nucleotide position 34.0							Window 4 , at nucleotide position 90.0								Window 16 , at nucleotide position 510.0
Possible Recombinant: MG701037.1_Candidatus_Liberibacter_solanacearum_strain_15-31_50S_L10 226 bp									Window 2 , at nucleotide position 51.0							Window 5 , at nucleotide position 108.0								Window 17 , at nucleotide position 540.0
Possible Recombinant: MG701038.1_Candidatus_Liberibacter_solanacearum_strain_16-9_50S_L10 226 bp									Possible Recombinant: CP001677.5_Candidatus_Liberibacter_asiaticus_str_psy62 349 bp							Window 6 , at nucleotide position 126.0								Window 18 , at nucleotide position 570.0
Possible Recombinant: MG701039.1_Candidatus_Liberibacter_solanacearum_strain_16-20_50S_L10 226 bp									Window 3 , at nucleotide position 68.0							Window 7 , at nucleotide position 144.0
Possible Recombinant: MG701040.1_Candidatus_Liberibacter_solanacearum_strain_16-24_50S_L10 226 bp									Window 4 , at nucleotide position 85.0							Window 8 , at nucleotide position 162.0
Possible Recombinant: MG701041.1_Candidatus_Liberibacter_solanacearum_strain_14-866_50S_L10 226 bp									Window 5 , at nucleotide position 102.0							Window 9 , at nucleotide position 180.0
Possible Recombinant: MG701042.1_Candidatus_Liberibacter_solanacearum_strain_15-12_50S_L10 226 bp									Window 6 , at nucleotide position 119.0							Window 10 , at nucleotide position 198.0								MG705146.1 604 bp:
Possible Recombinant: MG701043.1_Candidatus_Liberibacter_solanacearum_strain_15-214_50S_L10 226 bp									Window 7 , at nucleotide position 136.0							Window 11 , at nucleotide position 216.0								Window 1 , at nucleotide position 60.0
Possible Recombinant: MG701044.1_Candidatus_Liberibacter_solanacearum_strain_15-P24a_50S_L10 226 bp									Window 8 , at nucleotide position 153.0							Window 12 , at nucleotide position 234.0								Possible Recombinant: Herbarium54-gyrB 604 bp
Possible Recombinant: MG701045.1_Candidatus_Liberibacter_solanacearum_strain_16-1_50S_L10 226 bp									Window 9 , at nucleotide position 170.0							Window 13 , at nucleotide position 252.0								Window 2 , at nucleotide position 90.0
Possible Recombinant: MG701046.1_Candidatus_Liberibacter_solanacearum_strain_16-2_50S_L10 226 bp									Window 10 , at nucleotide position 187.0							Window 14 , at nucleotide position 270.0								Window 3 , at nucleotide position 120.0
Possible Recombinant: MG701047.1_Candidatus_Liberibacter_solanacearum_strain_16-5_50S_L10 226 bp									Window 11 , at nucleotide position 204.0							Window 15 , at nucleotide position 288.0								Window 4 , at nucleotide position 150.0
Possible Recombinant: MG701048.1_Candidatus_Liberibacter_solanacearum_strain_12-230_50S_L10 226 bp									Window 12 , at nucleotide position 221.0							Window 16 , at nucleotide position 306.0								Window 5 , at nucleotide position 180.0
Possible Recombinant: MG701049.1_Candidatus_Liberibacter_solanacearum_strain_13-355_50S_L10 226 bp									Window 13 , at nucleotide position 238.0							Window 17 , at nucleotide position 324.0								Window 6 , at nucleotide position 210.0
Possible Recombinant: MG701050.1_Candidatus_Liberibacter_solanacearum_strain_12-96_50S_L10 226 bp									Window 14 , at nucleotide position 255.0							Possible Recombinant: NC_014774.1_Candidatus_Liberibacter_solanacearum_CLso-ZC1 368 bp								Window 7 , at nucleotide position 240.0
Possible Recombinant: MG701051.1_Candidatus_Liberibacter_solanacearum_strain_13-544A_50S_L10 226 bp									Window 15 , at nucleotide position 272.0							Window 18 , at nucleotide position 342.0								Window 8 , at nucleotide position 270.0
Possible Recombinant: MG701052.1_Candidatus_Liberibacter_solanacearum_strain_15-165_50S_L10 226 bp									Window 16 , at nucleotide position 289.0							Possible Recombinant: NC_014774.1_Candidatus_Liberibacter_solanacearum_CLso-ZC1 368 bp								Window 9 , at nucleotide position 300.0
Possible Recombinant: MG701053.1_Candidatus_Liberibacter_solanacearum_strain_15-196_50S_L10 226 bp									Window 17 , at nucleotide position 306.0															Window 10 , at nucleotide position 330.0
Possible Recombinant: MG701054.1_Candidatus_Liberibacter_solanacearum_strain_16-857_50S_L10 226 bp									Window 18 , at nucleotide position 323.0															Window 11 , at nucleotide position 360.0
Possible Recombinant: KX752583.1_Candidatus_Liberibacter_solanacearum_isolate_5505002_50S_L10 226 bp									Possible Recombinant: Herbarium54-50S-rp01 349 bp															Window 12 , at nucleotide position 390.0
Possible Recombinant: KY777461.1_Candidatus_Liberibacter_solanacearum_haplotype_E_50S_L10 226 bp									Possible Recombinant: Herbarium59-50S-rp01 349 bp							MG704922.1_Candidatus_Liberibacter_solanacearum__isolate_13-180_adk 368 bp:								Window 13 , at nucleotide position 420.0
Possible Recombinant: HQ454307.1_Candidatus_Liberibacter_solanacearum_strain_289-10_50S_L10 226 bp									Possible Recombinant: Herbarium61-50S-rp01 349 bp							Window 1 , at nucleotide position 36.0								Window 14 , at nucleotide position 450.0
Possible Recombinant: JX308305.1_Candidatus_Liberibacter_solanacearum_clone_36_50S_L10 226 bp																Window 2 , at nucleotide position 54.0								Window 15 , at nucleotide position 480.0
Possible Recombinant: KF357912.1_Candidatus_Liberibacter_solanacearum_isolate_12-257_50S_L10 226 bp																Window 3 , at nucleotide position 72.0								Window 16 , at nucleotide position 510.0
Possible Recombinant: HQ454305.1_Candidatus_Liberibacter_solanacearum_strain_04-10_50S_L10 226 bp																Window 4 , at nucleotide position 90.0								Window 17 , at nucleotide position 540.0
Possible Recombinant: HQ454310.1_Candidatus_Liberibacter_solanacearum_strain_220-10_50S_L10 226 bp									MG701031.1_Candidatus_Liberibacter_solanacearum_strain_16-25_50S_L12 349 bp:							Window 5 , at nucleotide position 108.0								Window 18 , at nucleotide position 570.0
Possible Recombinant: KY595980.1_Candidatus_Liberibacter_solanacearum_isolate_4345-KZ5_50S_L10 226 bp									Window 1 , at nucleotide position 34.0							Window 6 , at nucleotide position 126.0
Possible Recombinant: KX434608.1_Candidatus_Liberibacter_solanacearum_strain_LsoBt01_50S_L10 226 bp									Window 2 , at nucleotide position 51.0							Window 7 , at nucleotide position 144.0
Possible Recombinant: HQ454321.1_Candidatus_Liberibacter_solanacearum_strain_84-10_50S_L10 226 bp									Possible Recombinant: CP001677.5_Candidatus_Liberibacter_asiaticus_str_psy62 349 bp							Window 8 , at nucleotide position 162.0
Possible Recombinant: KY753132.1_Candidatus_Liberibacter_solanacearum_haplotype_D_50S_L10 226 bp									Window 3 , at nucleotide position 68.0							Window 9 , at nucleotide position 180.0								MG705144.1 604 bp:
Possible Recombinant: KY777462.1_Candidatus_Liberibacter_solanacearum_haplotype_D_50S_L10 226 bp									Window 4 , at nucleotide position 85.0							Window 10 , at nucleotide position 198.0								Window 1 , at nucleotide position 60.0
Window 18 , at nucleotide position 209.0									Window 5 , at nucleotide position 102.0							Window 11 , at nucleotide position 216.0								Possible Recombinant: Herbarium54-gyrB 604 bp
Possible Recombinant: MH259700.1_Candidatus_Liberibacter_solanacearum_clone_45_13_50S_L10 226 bp									Window 6 , at nucleotide position 119.0							Window 12 , at nucleotide position 234.0								Window 2 , at nucleotide position 90.0
Possible Recombinant: JF811598.1_Candidatus_Liberibacter_solanacearum_isolate_MX11-02_50S_L10 226 bp									Window 7 , at nucleotide position 136.0							Window 13 , at nucleotide position 252.0								Window 3 , at nucleotide position 120.0
Possible Recombinant: FJ498805.1_Candidatus_Liberibacter_sp_Burns_50S_L10 226 bp									Window 8 , at nucleotide position 153.0							Window 14 , at nucleotide position 270.0								Window 4 , at nucleotide position 150.0
Possible Recombinant: JF811599.1_Candidatus_Liberibacter_solanacearum_isolate_MX11-05_50S_L10 226 bp									Window 9 , at nucleotide position 170.0							Window 15 , at nucleotide position 288.0								Window 5 , at nucleotide position 180.0
Possible Recombinant: FJ498807.1_Candidatus_Liberibacter_sp_Saltillo_9-08_50S_L10 226 bp									Window 10 , at nucleotide position 187.0							Window 16 , at nucleotide position 306.0								Window 6 , at nucleotide position 210.0
Possible Recombinant: FJ498803.1_Candidatus_Liberibacter_sp_CA_DP-1_50S_L10 226 bp									Window 11 , at nucleotide position 204.0							Window 17 , at nucleotide position 324.0								Window 7 , at nucleotide position 240.0
Possible Recombinant: FJ957894.1_Candidatus_Liberibacter_solanacearum__50S_L10 226 bp									Window 12 , at nucleotide position 221.0							Possible Recombinant: NC_014774.1_Candidatus_Liberibacter_solanacearum_CLso-ZC1 368 bp								Window 8 , at nucleotide position 270.0
Possible Recombinant: FJ957895.1_Candidatus_Liberibacter_solanacearum__50S_L10 226 bp									Window 13 , at nucleotide position 238.0							Window 18 , at nucleotide position 342.0								Window 9 , at nucleotide position 300.0
Possible Recombinant: EU834131.1_Candidatus_Liberibacter_solanacearum_isolate_NZ082226_50S 226 bp									Window 14 , at nucleotide position 255.0							Possible Recombinant: NC_014774.1_Candidatus_Liberibacter_solanacearum_CLso-ZC1 368 bp								Window 10 , at nucleotide position 330.0
Possible Recombinant: JX624241.1_Candidatus_Liberibacter_solanacearum_clone_WA-psyllids-1_50S_L10 226 bp									Window 15 , at nucleotide position 272.0															Window 11 , at nucleotide position 360.0
Possible Recombinant: JX280521.1_Candidatus_Liberibacter_solanacearum_isolate_12_50S_L10 226 bp									Window 16 , at nucleotide position 289.0															Window 12 , at nucleotide position 390.0
Possible Recombinant: JX280520.1_Candidatus_Liberibacter_solanacearum_isolate_3_50S_L10 226 bp									Window 17 , at nucleotide position 306.0															Window 13 , at nucleotide position 420.0
Possible Recombinant: JN863094.1_Candidatus_Liberibacter_solanacearum_isolate_B9_50S_L10 226 bp									Window 18 , at nucleotide position 323.0							MG704941.1_Candidatus_Liberibacter_solanacearum__isolate_16-26(N1)_adk 368 bp:								Window 14 , at nucleotide position 450.0
Possible Recombinant: MG701023.1_Candidatus_Liberibacter_solanacearum_strain_FI_15-108_50S_L10 226 bp									Possible Recombinant: Herbarium54-50S-rp01 349 bp							Window 1 , at nucleotide position 36.0								Window 15 , at nucleotide position 480.0
Possible Recombinant: MG701025.1_Candidatus_Liberibacter_solanacearum_strain_15-129_50S_L10 226 bp									Possible Recombinant: Herbarium59-50S-rp01 349 bp							Window 2 , at nucleotide position 54.0								Window 16 , at nucleotide position 510.0
Possible Recombinant: MG701026.1_Candidatus_Liberibacter_solanacearum_strain_15-122_50S_L10 226 bp									Possible Recombinant: Herbarium61-50S-rp01 349 bp							Window 3 , at nucleotide position 72.0								Window 17 , at nucleotide position 540.0
Possible Recombinant: MG701027.1_Candidatus_Liberibacter_solanacearum_strain_15-125_50S_L10 226 bp																Window 4 , at nucleotide position 90.0								Window 18 , at nucleotide position 570.0
Possible Recombinant: MG701028.1_Candidatus_Liberibacter_solanacearum_strain_16-7(N3)_50S_L10 226 bp																Window 5 , at nucleotide position 108.0
Possible Recombinant: MG701029.1_Candidatus_Liberibacter_solanacearum_strain_16-26(N1)_50S_L10 226 bp																Window 6 , at nucleotide position 126.0
Possible Recombinant: MG701024.1_Candidatus_Liberibacter_solanacearum_strain_FI 226 bp									MG701032.1_Candidatus_Liberibacter_solanacearum_strain_16-KL2_50S_L12 349 bp:							Window 7 , at nucleotide position 144.0
Possible Recombinant: MG701030.1_Candidatus_Liberibacter_solanacearum_strain_13-180_50S_L10 226 bp									Window 1 , at nucleotide position 34.0							Window 8 , at nucleotide position 162.0								MG705163.1 604 bp:
Possible Recombinant: MG701031.1_Candidatus_Liberibacter_solanacearum_strain_16-25_50S_L10 226 bp									Window 2 , at nucleotide position 51.0							Window 9 , at nucleotide position 180.0								Window 1 , at nucleotide position 60.0
Possible Recombinant: MG701032.1_Candidatus_Liberibacter_solanacearum_strain_16-KL2_50S_L10 226 bp									Possible Recombinant: CP001677.5_Candidatus_Liberibacter_asiaticus_str_psy62 349 bp							Window 10 , at nucleotide position 198.0								Possible Recombinant: Herbarium54-gyrB 604 bp
Possible Recombinant: MG701033.1_Candidatus_Liberibacter_solanacearum_strain_16-KL3_50S_L10 226 bp									Window 3 , at nucleotide position 68.0							Window 11 , at nucleotide position 216.0								Window 2 , at nucleotide position 90.0
Possible Recombinant: MG701034.1_Candidatus_Liberibacter_solanacearum_strain_16-KL8_50S_L10 226 bp									Window 4 , at nucleotide position 85.0							Window 12 , at nucleotide position 234.0								Window 3 , at nucleotide position 120.0
Possible Recombinant: MG701035.1_Candidatus_Liberibacter_solanacearum_strain_16-KL9_50S_L10 226 bp									Window 5 , at nucleotide position 102.0							Window 13 , at nucleotide position 252.0								Window 4 , at nucleotide position 150.0
Possible Recombinant: MG701036.1_Candidatus_Liberibacter_solanacearum_strain_15-21_50S_L10 226 bp									Window 6 , at nucleotide position 119.0							Window 14 , at nucleotide position 270.0								Window 5 , at nucleotide position 180.0
Possible Recombinant: MG701037.1_Candidatus_Liberibacter_solanacearum_strain_15-31_50S_L10 226 bp									Window 7 , at nucleotide position 136.0							Window 15 , at nucleotide position 288.0								Window 6 , at nucleotide position 210.0
Possible Recombinant: MG701038.1_Candidatus_Liberibacter_solanacearum_strain_16-9_50S_L10 226 bp									Window 8 , at nucleotide position 153.0							Window 16 , at nucleotide position 306.0								Window 7 , at nucleotide position 240.0
Possible Recombinant: MG701039.1_Candidatus_Liberibacter_solanacearum_strain_16-20_50S_L10 226 bp									Window 9 , at nucleotide position 170.0							Window 17 , at nucleotide position 324.0								Window 8 , at nucleotide position 270.0
Possible Recombinant: MG701040.1_Candidatus_Liberibacter_solanacearum_strain_16-24_50S_L10 226 bp									Window 10 , at nucleotide position 187.0							Possible Recombinant: NC_014774.1_Candidatus_Liberibacter_solanacearum_CLso-ZC1 368 bp								Window 9 , at nucleotide position 300.0
Possible Recombinant: MG701041.1_Candidatus_Liberibacter_solanacearum_strain_14-866_50S_L10 226 bp									Window 11 , at nucleotide position 204.0							Window 18 , at nucleotide position 342.0								Window 10 , at nucleotide position 330.0
Possible Recombinant: MG701042.1_Candidatus_Liberibacter_solanacearum_strain_15-12_50S_L10 226 bp									Window 12 , at nucleotide position 221.0							Possible Recombinant: NC_014774.1_Candidatus_Liberibacter_solanacearum_CLso-ZC1 368 bp								Window 11 , at nucleotide position 360.0
Possible Recombinant: MG701043.1_Candidatus_Liberibacter_solanacearum_strain_15-214_50S_L10 226 bp									Window 13 , at nucleotide position 238.0															Window 12 , at nucleotide position 390.0
Possible Recombinant: MG701044.1_Candidatus_Liberibacter_solanacearum_strain_15-P24a_50S_L10 226 bp									Window 14 , at nucleotide position 255.0															Window 13 , at nucleotide position 420.0
Possible Recombinant: MG701045.1_Candidatus_Liberibacter_solanacearum_strain_16-1_50S_L10 226 bp									Window 15 , at nucleotide position 272.0															Window 14 , at nucleotide position 450.0
Possible Recombinant: MG701046.1_Candidatus_Liberibacter_solanacearum_strain_16-2_50S_L10 226 bp									Window 16 , at nucleotide position 289.0							MG704940.1_Candidatus_Liberibacter_solanacearum__isolate_16-7(N3)_adk 368 bp:								Window 15 , at nucleotide position 480.0
Possible Recombinant: MG701047.1_Candidatus_Liberibacter_solanacearum_strain_16-5_50S_L10 226 bp									Window 17 , at nucleotide position 306.0							Window 1 , at nucleotide position 36.0								Window 16 , at nucleotide position 510.0
Possible Recombinant: MG701048.1_Candidatus_Liberibacter_solanacearum_strain_12-230_50S_L10 226 bp									Window 18 , at nucleotide position 323.0							Window 2 , at nucleotide position 54.0								Window 17 , at nucleotide position 540.0
Possible Recombinant: MG701049.1_Candidatus_Liberibacter_solanacearum_strain_13-355_50S_L10 226 bp									Possible Recombinant: Herbarium54-50S-rp01 349 bp							Window 3 , at nucleotide position 72.0								Window 18 , at nucleotide position 570.0
Possible Recombinant: MG701050.1_Candidatus_Liberibacter_solanacearum_strain_12-96_50S_L10 226 bp									Possible Recombinant: Herbarium59-50S-rp01 349 bp							Window 4 , at nucleotide position 90.0
Possible Recombinant: MG701051.1_Candidatus_Liberibacter_solanacearum_strain_13-544A_50S_L10 226 bp									Possible Recombinant: Herbarium61-50S-rp01 349 bp							Window 5 , at nucleotide position 108.0
Possible Recombinant: MG701052.1_Candidatus_Liberibacter_solanacearum_strain_15-165_50S_L10 226 bp																Window 6 , at nucleotide position 126.0
Possible Recombinant: MG701053.1_Candidatus_Liberibacter_solanacearum_strain_15-196_50S_L10 226 bp																Window 7 , at nucleotide position 144.0								MG705162.1 604 bp:
Possible Recombinant: MG701054.1_Candidatus_Liberibacter_solanacearum_strain_16-857_50S_L10 226 bp																Window 8 , at nucleotide position 162.0								Window 1 , at nucleotide position 60.0
Possible Recombinant: KX752583.1_Candidatus_Liberibacter_solanacearum_isolate_5505002_50S_L10 226 bp									MG701033.1_Candidatus_Liberibacter_solanacearum_strain_16-KL3_50S_L12 349 bp:							Window 9 , at nucleotide position 180.0								Possible Recombinant: Herbarium54-gyrB 604 bp
Possible Recombinant: KY777461.1_Candidatus_Liberibacter_solanacearum_haplotype_E_50S_L10 226 bp									Window 1 , at nucleotide position 34.0							Window 10 , at nucleotide position 198.0								Window 2 , at nucleotide position 90.0
Possible Recombinant: HQ454307.1_Candidatus_Liberibacter_solanacearum_strain_289-10_50S_L10 226 bp									Window 2 , at nucleotide position 51.0							Window 11 , at nucleotide position 216.0								Window 3 , at nucleotide position 120.0
Possible Recombinant: JX308305.1_Candidatus_Liberibacter_solanacearum_clone_36_50S_L10 226 bp									Possible Recombinant: CP001677.5_Candidatus_Liberibacter_asiaticus_str_psy62 349 bp							Window 12 , at nucleotide position 234.0								Window 4 , at nucleotide position 150.0
Possible Recombinant: KF357912.1_Candidatus_Liberibacter_solanacearum_isolate_12-257_50S_L10 226 bp									Window 3 , at nucleotide position 68.0							Window 13 , at nucleotide position 252.0								Window 5 , at nucleotide position 180.0
Possible Recombinant: HQ454305.1_Candidatus_Liberibacter_solanacearum_strain_04-10_50S_L10 226 bp									Window 4 , at nucleotide position 85.0							Window 14 , at nucleotide position 270.0								Window 6 , at nucleotide position 210.0
Possible Recombinant: HQ454310.1_Candidatus_Liberibacter_solanacearum_strain_220-10_50S_L10 226 bp									Window 5 , at nucleotide position 102.0							Window 15 , at nucleotide position 288.0								Window 7 , at nucleotide position 240.0
Possible Recombinant: KY595980.1_Candidatus_Liberibacter_solanacearum_isolate_4345-KZ5_50S_L10 226 bp									Window 6 , at nucleotide position 119.0							Window 16 , at nucleotide position 306.0								Window 8 , at nucleotide position 270.0
Possible Recombinant: KX434608.1_Candidatus_Liberibacter_solanacearum_strain_LsoBt01_50S_L10 226 bp									Window 7 , at nucleotide position 136.0							Window 17 , at nucleotide position 324.0								Window 9 , at nucleotide position 300.0
Possible Recombinant: HQ454321.1_Candidatus_Liberibacter_solanacearum_strain_84-10_50S_L10 226 bp									Window 8 , at nucleotide position 153.0							Possible Recombinant: NC_014774.1_Candidatus_Liberibacter_solanacearum_CLso-ZC1 368 bp								Window 10 , at nucleotide position 330.0
Possible Recombinant: KY753132.1_Candidatus_Liberibacter_solanacearum_haplotype_D_50S_L10 226 bp									Window 9 , at nucleotide position 170.0							Window 18 , at nucleotide position 342.0								Window 11 , at nucleotide position 360.0
Possible Recombinant: KY777462.1_Candidatus_Liberibacter_solanacearum_haplotype_D_50S_L10 226 bp									Window 10 , at nucleotide position 187.0							Possible Recombinant: NC_014774.1_Candidatus_Liberibacter_solanacearum_CLso-ZC1 368 bp								Window 12 , at nucleotide position 390.0
									Window 11 , at nucleotide position 204.0															Window 13 , at nucleotide position 420.0
									Window 12 , at nucleotide position 221.0															Window 14 , at nucleotide position 450.0
									Window 13 , at nucleotide position 238.0															Window 15 , at nucleotide position 480.0
Herbarium61-50S-rp01 226 bp:									Window 14 , at nucleotide position 255.0							MG704935.1_Candidatus_Liberibacter_solanacearum__isolate_15-125_adk 368 bp:								Window 16 , at nucleotide position 510.0
Window 1 , at nucleotide position 22.0									Window 15 , at nucleotide position 272.0							Window 1 , at nucleotide position 36.0								Window 17 , at nucleotide position 540.0
Possible Recombinant: Herbarium51-50S-rp01 226 bp									Window 16 , at nucleotide position 289.0							Window 2 , at nucleotide position 54.0								Window 18 , at nucleotide position 570.0
Possible Recombinant: Herbarium54-50S-rp01 226 bp									Window 17 , at nucleotide position 306.0							Window 3 , at nucleotide position 72.0
Possible Recombinant: Herbarium59-50S-rp01 226 bp									Window 18 , at nucleotide position 323.0							Window 4 , at nucleotide position 90.0
Possible Recombinant: MH259700.1_Candidatus_Liberibacter_solanacearum_clone_45_13_50S_L10 226 bp									Possible Recombinant: Herbarium54-50S-rp01 349 bp							Window 5 , at nucleotide position 108.0
Possible Recombinant: JF811598.1_Candidatus_Liberibacter_solanacearum_isolate_MX11-02_50S_L10 226 bp									Possible Recombinant: Herbarium59-50S-rp01 349 bp							Window 6 , at nucleotide position 126.0								MG705157.1 604 bp:
Possible Recombinant: FJ498805.1_Candidatus_Liberibacter_sp_Burns_50S_L10 226 bp									Possible Recombinant: Herbarium61-50S-rp01 349 bp							Window 7 , at nucleotide position 144.0								Window 1 , at nucleotide position 60.0
Possible Recombinant: JF811599.1_Candidatus_Liberibacter_solanacearum_isolate_MX11-05_50S_L10 226 bp																Window 8 , at nucleotide position 162.0								Possible Recombinant: Herbarium54-gyrB 604 bp
Possible Recombinant: FJ498807.1_Candidatus_Liberibacter_sp_Saltillo_9-08_50S_L10 226 bp																Window 9 , at nucleotide position 180.0								Window 2 , at nucleotide position 90.0
Possible Recombinant: FJ498803.1_Candidatus_Liberibacter_sp_CA_DP-1_50S_L10 226 bp																Window 10 , at nucleotide position 198.0								Window 3 , at nucleotide position 120.0
Possible Recombinant: FJ957894.1_Candidatus_Liberibacter_solanacearum__50S_L10 226 bp									MG701034.1_Candidatus_Liberibacter_solanacearum_strain_16-KL8_50S_L12 349 bp:							Window 11 , at nucleotide position 216.0								Window 4 , at nucleotide position 150.0
Possible Recombinant: FJ957895.1_Candidatus_Liberibacter_solanacearum__50S_L10 226 bp									Window 1 , at nucleotide position 34.0							Window 12 , at nucleotide position 234.0								Window 5 , at nucleotide position 180.0
Possible Recombinant: EU834131.1_Candidatus_Liberibacter_solanacearum_isolate_NZ082226_50S 226 bp									Window 2 , at nucleotide position 51.0							Window 13 , at nucleotide position 252.0								Window 6 , at nucleotide position 210.0
Possible Recombinant: JX624241.1_Candidatus_Liberibacter_solanacearum_clone_WA-psyllids-1_50S_L10 226 bp									Possible Recombinant: CP001677.5_Candidatus_Liberibacter_asiaticus_str_psy62 349 bp							Window 14 , at nucleotide position 270.0								Window 7 , at nucleotide position 240.0
Possible Recombinant: JX280521.1_Candidatus_Liberibacter_solanacearum_isolate_12_50S_L10 226 bp									Window 3 , at nucleotide position 68.0							Window 15 , at nucleotide position 288.0								Window 8 , at nucleotide position 270.0
Possible Recombinant: JX280520.1_Candidatus_Liberibacter_solanacearum_isolate_3_50S_L10 226 bp									Window 4 , at nucleotide position 85.0							Window 16 , at nucleotide position 306.0								Window 9 , at nucleotide position 300.0
Possible Recombinant: JN863094.1_Candidatus_Liberibacter_solanacearum_isolate_B9_50S_L10 226 bp									Window 5 , at nucleotide position 102.0							Window 17 , at nucleotide position 324.0								Window 10 , at nucleotide position 330.0
Possible Recombinant: MG701023.1_Candidatus_Liberibacter_solanacearum_strain_FI_15-108_50S_L10 226 bp									Window 6 , at nucleotide position 119.0							Possible Recombinant: NC_014774.1_Candidatus_Liberibacter_solanacearum_CLso-ZC1 368 bp								Window 11 , at nucleotide position 360.0
Possible Recombinant: MG701025.1_Candidatus_Liberibacter_solanacearum_strain_15-129_50S_L10 226 bp									Window 7 , at nucleotide position 136.0							Window 18 , at nucleotide position 342.0								Window 12 , at nucleotide position 390.0
Possible Recombinant: MG701026.1_Candidatus_Liberibacter_solanacearum_strain_15-122_50S_L10 226 bp									Window 8 , at nucleotide position 153.0							Possible Recombinant: NC_014774.1_Candidatus_Liberibacter_solanacearum_CLso-ZC1 368 bp								Window 13 , at nucleotide position 420.0
Possible Recombinant: MG701027.1_Candidatus_Liberibacter_solanacearum_strain_15-125_50S_L10 226 bp									Window 9 , at nucleotide position 170.0															Window 14 , at nucleotide position 450.0
Possible Recombinant: MG701028.1_Candidatus_Liberibacter_solanacearum_strain_16-7(N3)_50S_L10 226 bp									Window 10 , at nucleotide position 187.0															Window 15 , at nucleotide position 480.0
Possible Recombinant: MG701029.1_Candidatus_Liberibacter_solanacearum_strain_16-26(N1)_50S_L10 226 bp									Window 11 , at nucleotide position 204.0															Window 16 , at nucleotide position 510.0
Possible Recombinant: MG701024.1_Candidatus_Liberibacter_solanacearum_strain_FI 226 bp									Window 12 , at nucleotide position 221.0							MG704934.1_Candidatus_Liberibacter_solanacearum__isolate_15-122_adk 368 bp:								Window 17 , at nucleotide position 540.0
Possible Recombinant: MG701030.1_Candidatus_Liberibacter_solanacearum_strain_13-180_50S_L10 226 bp									Window 13 , at nucleotide position 238.0							Window 1 , at nucleotide position 36.0								Window 18 , at nucleotide position 570.0
Possible Recombinant: MG701031.1_Candidatus_Liberibacter_solanacearum_strain_16-25_50S_L10 226 bp									Window 14 , at nucleotide position 255.0							Window 2 , at nucleotide position 54.0
Possible Recombinant: MG701032.1_Candidatus_Liberibacter_solanacearum_strain_16-KL2_50S_L10 226 bp									Window 15 , at nucleotide position 272.0							Window 3 , at nucleotide position 72.0
Possible Recombinant: MG701033.1_Candidatus_Liberibacter_solanacearum_strain_16-KL3_50S_L10 226 bp									Window 16 , at nucleotide position 289.0							Window 4 , at nucleotide position 90.0
Possible Recombinant: MG701034.1_Candidatus_Liberibacter_solanacearum_strain_16-KL8_50S_L10 226 bp									Window 17 , at nucleotide position 306.0							Window 5 , at nucleotide position 108.0								MG705156.1 604 bp:
Possible Recombinant: MG701035.1_Candidatus_Liberibacter_solanacearum_strain_16-KL9_50S_L10 226 bp									Window 18 , at nucleotide position 323.0							Window 6 , at nucleotide position 126.0								Window 1 , at nucleotide position 60.0
Possible Recombinant: MG701036.1_Candidatus_Liberibacter_solanacearum_strain_15-21_50S_L10 226 bp									Possible Recombinant: Herbarium54-50S-rp01 349 bp							Window 7 , at nucleotide position 144.0								Possible Recombinant: Herbarium54-gyrB 604 bp
Possible Recombinant: MG701037.1_Candidatus_Liberibacter_solanacearum_strain_15-31_50S_L10 226 bp									Possible Recombinant: Herbarium59-50S-rp01 349 bp							Window 8 , at nucleotide position 162.0								Window 2 , at nucleotide position 90.0
Possible Recombinant: MG701038.1_Candidatus_Liberibacter_solanacearum_strain_16-9_50S_L10 226 bp									Possible Recombinant: Herbarium61-50S-rp01 349 bp							Window 9 , at nucleotide position 180.0								Window 3 , at nucleotide position 120.0
Possible Recombinant: MG701039.1_Candidatus_Liberibacter_solanacearum_strain_16-20_50S_L10 226 bp																Window 10 , at nucleotide position 198.0								Window 4 , at nucleotide position 150.0
Possible Recombinant: MG701040.1_Candidatus_Liberibacter_solanacearum_strain_16-24_50S_L10 226 bp																Window 11 , at nucleotide position 216.0								Window 5 , at nucleotide position 180.0
Possible Recombinant: MG701041.1_Candidatus_Liberibacter_solanacearum_strain_14-866_50S_L10 226 bp																Window 12 , at nucleotide position 234.0								Window 6 , at nucleotide position 210.0
Possible Recombinant: MG701042.1_Candidatus_Liberibacter_solanacearum_strain_15-12_50S_L10 226 bp									MG701035.1_Candidatus_Liberibacter_solanacearum_strain_16-KL9_50S_L12 349 bp:							Window 13 , at nucleotide position 252.0								Window 7 , at nucleotide position 240.0
Possible Recombinant: MG701043.1_Candidatus_Liberibacter_solanacearum_strain_15-214_50S_L10 226 bp									Window 1 , at nucleotide position 34.0							Window 14 , at nucleotide position 270.0								Window 8 , at nucleotide position 270.0
Possible Recombinant: MG701044.1_Candidatus_Liberibacter_solanacearum_strain_15-P24a_50S_L10 226 bp									Window 2 , at nucleotide position 51.0							Window 15 , at nucleotide position 288.0								Window 9 , at nucleotide position 300.0
Possible Recombinant: MG701045.1_Candidatus_Liberibacter_solanacearum_strain_16-1_50S_L10 226 bp									Possible Recombinant: CP001677.5_Candidatus_Liberibacter_asiaticus_str_psy62 349 bp							Window 16 , at nucleotide position 306.0								Window 10 , at nucleotide position 330.0
Possible Recombinant: MG701046.1_Candidatus_Liberibacter_solanacearum_strain_16-2_50S_L10 226 bp									Window 3 , at nucleotide position 68.0							Window 17 , at nucleotide position 324.0								Window 11 , at nucleotide position 360.0
Possible Recombinant: MG701047.1_Candidatus_Liberibacter_solanacearum_strain_16-5_50S_L10 226 bp									Window 4 , at nucleotide position 85.0							Possible Recombinant: NC_014774.1_Candidatus_Liberibacter_solanacearum_CLso-ZC1 368 bp								Window 12 , at nucleotide position 390.0
Possible Recombinant: MG701048.1_Candidatus_Liberibacter_solanacearum_strain_12-230_50S_L10 226 bp									Window 5 , at nucleotide position 102.0							Window 18 , at nucleotide position 342.0								Window 13 , at nucleotide position 420.0
Possible Recombinant: MG701049.1_Candidatus_Liberibacter_solanacearum_strain_13-355_50S_L10 226 bp									Window 6 , at nucleotide position 119.0							Possible Recombinant: NC_014774.1_Candidatus_Liberibacter_solanacearum_CLso-ZC1 368 bp								Window 14 , at nucleotide position 450.0
Possible Recombinant: MG701050.1_Candidatus_Liberibacter_solanacearum_strain_12-96_50S_L10 226 bp									Window 7 , at nucleotide position 136.0															Window 15 , at nucleotide position 480.0
Possible Recombinant: MG701051.1_Candidatus_Liberibacter_solanacearum_strain_13-544A_50S_L10 226 bp									Window 8 , at nucleotide position 153.0															Window 16 , at nucleotide position 510.0
Possible Recombinant: MG701052.1_Candidatus_Liberibacter_solanacearum_strain_15-165_50S_L10 226 bp									Window 9 , at nucleotide position 170.0															Window 17 , at nucleotide position 540.0
Possible Recombinant: MG701053.1_Candidatus_Liberibacter_solanacearum_strain_15-196_50S_L10 226 bp									Window 10 , at nucleotide position 187.0							MG704923.1_Candidatus_Liberibacter_solanacearum__isolate_15-108_adk 368 bp:								Window 18 , at nucleotide position 570.0
Possible Recombinant: MG701054.1_Candidatus_Liberibacter_solanacearum_strain_16-857_50S_L10 226 bp									Window 11 , at nucleotide position 204.0							Window 1 , at nucleotide position 36.0
Possible Recombinant: KX752583.1_Candidatus_Liberibacter_solanacearum_isolate_5505002_50S_L10 226 bp									Window 12 , at nucleotide position 221.0							Window 2 , at nucleotide position 54.0
Possible Recombinant: KY777461.1_Candidatus_Liberibacter_solanacearum_haplotype_E_50S_L10 226 bp									Window 13 , at nucleotide position 238.0							Window 3 , at nucleotide position 72.0
Possible Recombinant: HQ454307.1_Candidatus_Liberibacter_solanacearum_strain_289-10_50S_L10 226 bp									Window 14 , at nucleotide position 255.0							Window 4 , at nucleotide position 90.0								MG705145.1 604 bp:
Possible Recombinant: JX308305.1_Candidatus_Liberibacter_solanacearum_clone_36_50S_L10 226 bp									Window 15 , at nucleotide position 272.0							Window 5 , at nucleotide position 108.0								Window 1 , at nucleotide position 60.0
Possible Recombinant: KF357912.1_Candidatus_Liberibacter_solanacearum_isolate_12-257_50S_L10 226 bp									Window 16 , at nucleotide position 289.0							Window 6 , at nucleotide position 126.0								Possible Recombinant: Herbarium54-gyrB 604 bp
Possible Recombinant: HQ454305.1_Candidatus_Liberibacter_solanacearum_strain_04-10_50S_L10 226 bp									Window 17 , at nucleotide position 306.0							Window 7 , at nucleotide position 144.0								Window 2 , at nucleotide position 90.0
Possible Recombinant: HQ454310.1_Candidatus_Liberibacter_solanacearum_strain_220-10_50S_L10 226 bp									Window 18 , at nucleotide position 323.0							Window 8 , at nucleotide position 162.0								Window 3 , at nucleotide position 120.0
Possible Recombinant: KY595980.1_Candidatus_Liberibacter_solanacearum_isolate_4345-KZ5_50S_L10 226 bp									Possible Recombinant: Herbarium54-50S-rp01 349 bp							Window 9 , at nucleotide position 180.0								Window 4 , at nucleotide position 150.0
Possible Recombinant: KX434608.1_Candidatus_Liberibacter_solanacearum_strain_LsoBt01_50S_L10 226 bp									Possible Recombinant: Herbarium59-50S-rp01 349 bp							Window 10 , at nucleotide position 198.0								Window 5 , at nucleotide position 180.0
Possible Recombinant: HQ454321.1_Candidatus_Liberibacter_solanacearum_strain_84-10_50S_L10 226 bp									Possible Recombinant: Herbarium61-50S-rp01 349 bp							Window 11 , at nucleotide position 216.0								Window 6 , at nucleotide position 210.0
Possible Recombinant: KY753132.1_Candidatus_Liberibacter_solanacearum_haplotype_D_50S_L10 226 bp																Window 12 , at nucleotide position 234.0								Window 7 , at nucleotide position 240.0
Possible Recombinant: KY777462.1_Candidatus_Liberibacter_solanacearum_haplotype_D_50S_L10 226 bp																Window 13 , at nucleotide position 252.0								Window 8 , at nucleotide position 270.0
Possible Recombinant: CP002371.1_Candidatus_Liberibacter_solanacearum_CLso-ZC1 226 bp																Window 14 , at nucleotide position 270.0								Window 9 , at nucleotide position 300.0
Possible Recombinant: NZ_JMTK01000005.1_Candidatus_Liberibacter_solanacearum_strain_LsoNZ1_CLso_NZ1_contig5 226 bp									MG701036.1_Candidatus_Liberibacter_solanacearum_strain_15-21_50S_L12 349 bp:							Window 15 , at nucleotide position 288.0								Window 10 , at nucleotide position 330.0
Possible Recombinant: NZ_PKRU02000030.1_Candidatus_Liberibacter_solanacearum_strain_ISR100_PROK_30 226 bp									Window 1 , at nucleotide position 34.0							Window 16 , at nucleotide position 306.0								Window 11 , at nucleotide position 360.0
Window 2 , at nucleotide position 33.0									Window 2 , at nucleotide position 51.0							Window 17 , at nucleotide position 324.0								Window 12 , at nucleotide position 390.0
Possible Recombinant: MH259700.1_Candidatus_Liberibacter_solanacearum_clone_45_13_50S_L10 226 bp									Possible Recombinant: CP001677.5_Candidatus_Liberibacter_asiaticus_str_psy62 349 bp							Possible Recombinant: NC_014774.1_Candidatus_Liberibacter_solanacearum_CLso-ZC1 368 bp								Window 13 , at nucleotide position 420.0
Possible Recombinant: JF811598.1_Candidatus_Liberibacter_solanacearum_isolate_MX11-02_50S_L10 226 bp									Window 3 , at nucleotide position 68.0							Window 18 , at nucleotide position 342.0								Window 14 , at nucleotide position 450.0
Possible Recombinant: FJ498805.1_Candidatus_Liberibacter_sp_Burns_50S_L10 226 bp									Window 4 , at nucleotide position 85.0							Possible Recombinant: NC_014774.1_Candidatus_Liberibacter_solanacearum_CLso-ZC1 368 bp								Window 15 , at nucleotide position 480.0
Possible Recombinant: JF811599.1_Candidatus_Liberibacter_solanacearum_isolate_MX11-05_50S_L10 226 bp									Window 5 , at nucleotide position 102.0															Window 16 , at nucleotide position 510.0
Possible Recombinant: FJ498807.1_Candidatus_Liberibacter_sp_Saltillo_9-08_50S_L10 226 bp									Window 6 , at nucleotide position 119.0															Window 17 , at nucleotide position 540.0
Possible Recombinant: FJ498803.1_Candidatus_Liberibacter_sp_CA_DP-1_50S_L10 226 bp									Window 7 , at nucleotide position 136.0															Window 18 , at nucleotide position 570.0
Possible Recombinant: FJ957894.1_Candidatus_Liberibacter_solanacearum__50S_L10 226 bp									Window 8 , at nucleotide position 153.0							NC_014774.1_Candidatus_Liberibacter_solanacearum_CLso-ZC1 368 bp:
Possible Recombinant: FJ957895.1_Candidatus_Liberibacter_solanacearum__50S_L10 226 bp									Window 9 , at nucleotide position 170.0							Window 1 , at nucleotide position 36.0
Possible Recombinant: EU834131.1_Candidatus_Liberibacter_solanacearum_isolate_NZ082226_50S 226 bp									Window 10 , at nucleotide position 187.0							Window 2 , at nucleotide position 54.0
Possible Recombinant: JX624241.1_Candidatus_Liberibacter_solanacearum_clone_WA-psyllids-1_50S_L10 226 bp									Window 11 , at nucleotide position 204.0							Window 3 , at nucleotide position 72.0								NC_014774.1 604 bp:
Possible Recombinant: JX280521.1_Candidatus_Liberibacter_solanacearum_isolate_12_50S_L10 226 bp									Window 12 , at nucleotide position 221.0							Window 4 , at nucleotide position 90.0								Window 1 , at nucleotide position 60.0
Possible Recombinant: JX280520.1_Candidatus_Liberibacter_solanacearum_isolate_3_50S_L10 226 bp									Window 13 , at nucleotide position 238.0							Window 5 , at nucleotide position 108.0								Possible Recombinant: Herbarium54-gyrB 604 bp
Possible Recombinant: JN863094.1_Candidatus_Liberibacter_solanacearum_isolate_B9_50S_L10 226 bp									Window 14 , at nucleotide position 255.0							Window 6 , at nucleotide position 126.0								Window 2 , at nucleotide position 90.0
Possible Recombinant: MG701023.1_Candidatus_Liberibacter_solanacearum_strain_FI_15-108_50S_L10 226 bp									Window 15 , at nucleotide position 272.0							Window 7 , at nucleotide position 144.0								Window 3 , at nucleotide position 120.0
Possible Recombinant: MG701025.1_Candidatus_Liberibacter_solanacearum_strain_15-129_50S_L10 226 bp									Window 16 , at nucleotide position 289.0							Window 8 , at nucleotide position 162.0								Window 4 , at nucleotide position 150.0
Possible Recombinant: MG701026.1_Candidatus_Liberibacter_solanacearum_strain_15-122_50S_L10 226 bp									Window 17 , at nucleotide position 306.0							Window 9 , at nucleotide position 180.0								Window 5 , at nucleotide position 180.0
Possible Recombinant: MG701027.1_Candidatus_Liberibacter_solanacearum_strain_15-125_50S_L10 226 bp									Window 18 , at nucleotide position 323.0							Window 10 , at nucleotide position 198.0								Window 6 , at nucleotide position 210.0
Possible Recombinant: MG701028.1_Candidatus_Liberibacter_solanacearum_strain_16-7(N3)_50S_L10 226 bp									Possible Recombinant: Herbarium54-50S-rp01 349 bp							Window 11 , at nucleotide position 216.0								Window 7 , at nucleotide position 240.0
Possible Recombinant: MG701029.1_Candidatus_Liberibacter_solanacearum_strain_16-26(N1)_50S_L10 226 bp									Possible Recombinant: Herbarium59-50S-rp01 349 bp							Window 12 , at nucleotide position 234.0								Window 8 , at nucleotide position 270.0
Possible Recombinant: MG701024.1_Candidatus_Liberibacter_solanacearum_strain_FI 226 bp									Possible Recombinant: Herbarium61-50S-rp01 349 bp							Window 13 , at nucleotide position 252.0								Window 9 , at nucleotide position 300.0
Possible Recombinant: MG701030.1_Candidatus_Liberibacter_solanacearum_strain_13-180_50S_L10 226 bp																Window 14 , at nucleotide position 270.0								Window 10 , at nucleotide position 330.0
Possible Recombinant: MG701031.1_Candidatus_Liberibacter_solanacearum_strain_16-25_50S_L10 226 bp																Window 15 , at nucleotide position 288.0								Window 11 , at nucleotide position 360.0
Possible Recombinant: MG701032.1_Candidatus_Liberibacter_solanacearum_strain_16-KL2_50S_L10 226 bp																Window 16 , at nucleotide position 306.0								Window 12 , at nucleotide position 390.0
Possible Recombinant: MG701033.1_Candidatus_Liberibacter_solanacearum_strain_16-KL3_50S_L10 226 bp									MG701037.1_Candidatus_Liberibacter_solanacearum_strain_15-31_50S_L12 349 bp:							Window 17 , at nucleotide position 324.0								Window 13 , at nucleotide position 420.0
Possible Recombinant: MG701034.1_Candidatus_Liberibacter_solanacearum_strain_16-KL8_50S_L10 226 bp									Window 1 , at nucleotide position 34.0							Possible Recombinant: Herbarium51-adk-1F 368 bp								Window 14 , at nucleotide position 450.0
Possible Recombinant: MG701035.1_Candidatus_Liberibacter_solanacearum_strain_16-KL9_50S_L10 226 bp									Window 2 , at nucleotide position 51.0							Possible Recombinant: Herbarium54-adk-1F 368 bp								Window 15 , at nucleotide position 480.0
Possible Recombinant: MG701036.1_Candidatus_Liberibacter_solanacearum_strain_15-21_50S_L10 226 bp									Possible Recombinant: CP001677.5_Candidatus_Liberibacter_asiaticus_str_psy62 349 bp							Possible Recombinant: Herbarium59-adk-1F 368 bp								Window 16 , at nucleotide position 510.0
Possible Recombinant: MG701037.1_Candidatus_Liberibacter_solanacearum_strain_15-31_50S_L10 226 bp									Window 3 , at nucleotide position 68.0							Possible Recombinant: Herbarium61-adk-1F 368 bp								Window 17 , at nucleotide position 540.0
Possible Recombinant: MG701038.1_Candidatus_Liberibacter_solanacearum_strain_16-9_50S_L10 226 bp									Window 4 , at nucleotide position 85.0							Possible Recombinant: MG704958.1_Candidatus_Liberibacter_solanacearum__isolate_15-P24a_adk 368 bp								Window 18 , at nucleotide position 570.0
Possible Recombinant: MG701039.1_Candidatus_Liberibacter_solanacearum_strain_16-20_50S_L10 226 bp									Window 5 , at nucleotide position 102.0							Possible Recombinant: MG704957.1_Candidatus_Liberibacter_solanacearum__isolate_11-H40_adk 368 bp
Possible Recombinant: MG701040.1_Candidatus_Liberibacter_solanacearum_strain_16-24_50S_L10 226 bp									Window 6 , at nucleotide position 119.0							Possible Recombinant: MG704956.1_Candidatus_Liberibacter_solanacearum__isolate_14-1_adk 368 bp
Possible Recombinant: MG701041.1_Candidatus_Liberibacter_solanacearum_strain_14-866_50S_L10 226 bp									Window 7 , at nucleotide position 136.0							Possible Recombinant: MG704955.1_Candidatus_Liberibacter_solanacearum__isolate_16-860_adk 368 bp
Possible Recombinant: MG701042.1_Candidatus_Liberibacter_solanacearum_strain_15-12_50S_L10 226 bp									Window 8 , at nucleotide position 153.0							Possible Recombinant: MG704954.1_Candidatus_Liberibacter_solanacearum__isolate_16-857_adk 368 bp								NZ_JQIG01000005.1 604 bp:
Possible Recombinant: MG701043.1_Candidatus_Liberibacter_solanacearum_strain_15-214_50S_L10 226 bp									Window 9 , at nucleotide position 170.0							Possible Recombinant: MG704953.1_Candidatus_Liberibacter_solanacearum__isolate_15-196_adk 368 bp								Window 1 , at nucleotide position 60.0
Possible Recombinant: MG701044.1_Candidatus_Liberibacter_solanacearum_strain_15-P24a_50S_L10 226 bp									Window 10 , at nucleotide position 187.0							Possible Recombinant: MG704952.1_Candidatus_Liberibacter_solanacearum__isolate_15-167_adk 368 bp								Possible Recombinant: Herbarium54-gyrB 604 bp
Possible Recombinant: MG701045.1_Candidatus_Liberibacter_solanacearum_strain_16-1_50S_L10 226 bp									Window 11 , at nucleotide position 204.0							Possible Recombinant: MG704951.1_Candidatus_Liberibacter_solanacearum__isolate_15-165_adk 368 bp								Window 2 , at nucleotide position 90.0
Possible Recombinant: MG701046.1_Candidatus_Liberibacter_solanacearum_strain_16-2_50S_L10 226 bp									Window 12 , at nucleotide position 221.0							Possible Recombinant: MG704950.1_Candidatus_Liberibacter_solanacearum__isolate_13-544A_adk 368 bp								Window 3 , at nucleotide position 120.0
Possible Recombinant: MG701047.1_Candidatus_Liberibacter_solanacearum_strain_16-5_50S_L10 226 bp									Window 13 , at nucleotide position 238.0							Possible Recombinant: MG704949.1_Candidatus_Liberibacter_solanacearum__isolate_12-96_adk 368 bp								Window 4 , at nucleotide position 150.0
Possible Recombinant: MG701048.1_Candidatus_Liberibacter_solanacearum_strain_12-230_50S_L10 226 bp									Window 14 , at nucleotide position 255.0							Possible Recombinant: MG704948.1_Candidatus_Liberibacter_solanacearum__isolate_13-355_adk 368 bp								Window 5 , at nucleotide position 180.0
Possible Recombinant: MG701049.1_Candidatus_Liberibacter_solanacearum_strain_13-355_50S_L10 226 bp									Window 15 , at nucleotide position 272.0							Possible Recombinant: MG704947.1_Candidatus_Liberibacter_solanacearum__isolate_12-230_adk 368 bp								Window 6 , at nucleotide position 210.0
Possible Recombinant: MG701050.1_Candidatus_Liberibacter_solanacearum_strain_12-96_50S_L10 226 bp									Window 16 , at nucleotide position 289.0							Possible Recombinant: MG704946.1_Candidatus_Liberibacter_solanacearum__isolate_16-5_adk 368 bp								Window 7 , at nucleotide position 240.0
Possible Recombinant: MG701051.1_Candidatus_Liberibacter_solanacearum_strain_13-544A_50S_L10 226 bp									Window 17 , at nucleotide position 306.0							Possible Recombinant: MG704945.1_Candidatus_Liberibacter_solanacearum__isolate_16-2_adk 368 bp								Window 8 , at nucleotide position 270.0
Possible Recombinant: MG701052.1_Candidatus_Liberibacter_solanacearum_strain_15-165_50S_L10 226 bp									Window 18 , at nucleotide position 323.0							Possible Recombinant: MG704944.1_Candidatus_Liberibacter_solanacearum__isolate_16-1_adk 368 bp								Window 9 , at nucleotide position 300.0
Possible Recombinant: MG701053.1_Candidatus_Liberibacter_solanacearum_strain_15-196_50S_L10 226 bp									Possible Recombinant: Herbarium54-50S-rp01 349 bp							Possible Recombinant: MG704943.1_Candidatus_Liberibacter_solanacearum__isolate_13-25_adk 368 bp								Window 10 , at nucleotide position 330.0
Possible Recombinant: MG701054.1_Candidatus_Liberibacter_solanacearum_strain_16-857_50S_L10 226 bp									Possible Recombinant: Herbarium59-50S-rp01 349 bp							Possible Recombinant: MG704942.1_Candidatus_Liberibacter_solanacearum__isolate_13-12_adk 368 bp								Window 11 , at nucleotide position 360.0
Possible Recombinant: KX752583.1_Candidatus_Liberibacter_solanacearum_isolate_5505002_50S_L10 226 bp									Possible Recombinant: Herbarium61-50S-rp01 349 bp							Possible Recombinant: MG704939.1_Candidatus_Liberibacter_solanacearum__isolate_15-214_adk 368 bp								Window 12 , at nucleotide position 390.0
Possible Recombinant: KY777461.1_Candidatus_Liberibacter_solanacearum_haplotype_E_50S_L10 226 bp																Possible Recombinant: MG704938.1_Candidatus_Liberibacter_solanacearum__isolate_15-12_adk 368 bp								Window 13 , at nucleotide position 420.0
Possible Recombinant: HQ454307.1_Candidatus_Liberibacter_solanacearum_strain_289-10_50S_L10 226 bp																Possible Recombinant: MG704937.1_Candidatus_Liberibacter_solanacearum__isolate_14-866_adk 368 bp								Window 14 , at nucleotide position 450.0
Possible Recombinant: JX308305.1_Candidatus_Liberibacter_solanacearum_clone_36_50S_L10 226 bp																Possible Recombinant: MG704936.1_Candidatus_Liberibacter_solanacearum__isolate_16-004_adk 368 bp								Window 15 , at nucleotide position 480.0
Possible Recombinant: KF357912.1_Candidatus_Liberibacter_solanacearum_isolate_12-257_50S_L10 226 bp									MG701038.1_Candidatus_Liberibacter_solanacearum_strain_16-9_50S_L12 349 bp:							Possible Recombinant: MG704933.1_Candidatus_Liberibacter_solanacearum__isolate_16-24_adk 368 bp								Window 16 , at nucleotide position 510.0
Possible Recombinant: HQ454305.1_Candidatus_Liberibacter_solanacearum_strain_04-10_50S_L10 226 bp									Window 1 , at nucleotide position 34.0							Possible Recombinant: MG704932.1_Candidatus_Liberibacter_solanacearum__isolate_16-20_adk 368 bp								Window 17 , at nucleotide position 540.0
Possible Recombinant: HQ454310.1_Candidatus_Liberibacter_solanacearum_strain_220-10_50S_L10 226 bp									Window 2 , at nucleotide position 51.0							Possible Recombinant: MG704931.1_Candidatus_Liberibacter_solanacearum__isolate_16-9_adk 368 bp								Window 18 , at nucleotide position 570.0
Possible Recombinant: KY595980.1_Candidatus_Liberibacter_solanacearum_isolate_4345-KZ5_50S_L10 226 bp									Possible Recombinant: CP001677.5_Candidatus_Liberibacter_asiaticus_str_psy62 349 bp							Possible Recombinant: MG704930.1_Candidatus_Liberibacter_solanacearum__isolate_15-31_adk 368 bp
Possible Recombinant: KX434608.1_Candidatus_Liberibacter_solanacearum_strain_LsoBt01_50S_L10 226 bp									Window 3 , at nucleotide position 68.0							Possible Recombinant: MG704929.1_Candidatus_Liberibacter_solanacearum__isolate_15-21_adk 368 bp
Possible Recombinant: HQ454321.1_Candidatus_Liberibacter_solanacearum_strain_84-10_50S_L10 226 bp									Window 4 , at nucleotide position 85.0							Possible Recombinant: MG704928.1_Candidatus_Liberibacter_solanacearum__isolate_16-KL9_adk 368 bp
Possible Recombinant: KY753132.1_Candidatus_Liberibacter_solanacearum_haplotype_D_50S_L10 226 bp									Window 5 , at nucleotide position 102.0							Possible Recombinant: MG704927.1_Candidatus_Liberibacter_solanacearum__isolate_16-KL8_adk 368 bp								JMTK01000002.1 604 bp:
Possible Recombinant: KY777462.1_Candidatus_Liberibacter_solanacearum_haplotype_D_50S_L10 226 bp									Window 6 , at nucleotide position 119.0							Possible Recombinant: MG704926.1_Candidatus_Liberibacter_solanacearum__isolate_16-KL3_adk 368 bp								Window 1 , at nucleotide position 60.0
Possible Recombinant: CP002371.1_Candidatus_Liberibacter_solanacearum_CLso-ZC1 226 bp									Window 7 , at nucleotide position 136.0							Possible Recombinant: MG704925.1_Candidatus_Liberibacter_solanacearum__isolate_16-KL2_adk 368 bp								Possible Recombinant: Herbarium54-gyrB 604 bp
Possible Recombinant: NZ_JMTK01000005.1_Candidatus_Liberibacter_solanacearum_strain_LsoNZ1_CLso_NZ1_contig5 226 bp									Window 8 , at nucleotide position 153.0							Possible Recombinant: MG704924.1_Candidatus_Liberibacter_solanacearum__isolate_16-25_adk 368 bp								Window 2 , at nucleotide position 90.0
Possible Recombinant: NZ_PKRU02000030.1_Candidatus_Liberibacter_solanacearum_strain_ISR100_PROK_30 226 bp									Window 9 , at nucleotide position 170.0							Possible Recombinant: MG704922.1_Candidatus_Liberibacter_solanacearum__isolate_13-180_adk 368 bp								Window 3 , at nucleotide position 120.0
Window 3 , at nucleotide position 44.0									Window 10 , at nucleotide position 187.0							Possible Recombinant: MG704941.1_Candidatus_Liberibacter_solanacearum__isolate_16-26(N1)_adk 368 bp								Window 4 , at nucleotide position 150.0
Window 4 , at nucleotide position 55.0									Window 11 , at nucleotide position 204.0							Possible Recombinant: MG704940.1_Candidatus_Liberibacter_solanacearum__isolate_16-7(N3)_adk 368 bp								Window 5 , at nucleotide position 180.0
Window 5 , at nucleotide position 66.0									Window 12 , at nucleotide position 221.0							Possible Recombinant: MG704935.1_Candidatus_Liberibacter_solanacearum__isolate_15-125_adk 368 bp								Window 6 , at nucleotide position 210.0
Window 6 , at nucleotide position 77.0									Window 13 , at nucleotide position 238.0							Possible Recombinant: MG704934.1_Candidatus_Liberibacter_solanacearum__isolate_15-122_adk 368 bp								Window 7 , at nucleotide position 240.0
Window 7 , at nucleotide position 88.0									Window 14 , at nucleotide position 255.0							Possible Recombinant: MG704923.1_Candidatus_Liberibacter_solanacearum__isolate_15-108_adk 368 bp								Window 8 , at nucleotide position 270.0
Window 8 , at nucleotide position 99.0									Window 15 , at nucleotide position 272.0							Possible Recombinant: NZ_JQIG01000005.1_Candidatus_Liberibacter_solanacearum_strain_HenneA_LsoUSA1_contig5 368 bp								Window 9 , at nucleotide position 300.0
Window 9 , at nucleotide position 110.0									Window 16 , at nucleotide position 289.0							Possible Recombinant: NZ_JMTK01000002.1_Candidatus_Liberibacter_solanacearum_strain_LsoNZ1_CLso_NZ1_contig2 368 bp								Window 10 , at nucleotide position 330.0
Window 10 , at nucleotide position 121.0									Window 17 , at nucleotide position 306.0							Possible Recombinant: NZ_JNVH01000093.1_Candidatus_Liberibacter_solanacearum_strain_R1_contig93 368 bp								Window 11 , at nucleotide position 360.0
Window 11 , at nucleotide position 132.0									Window 18 , at nucleotide position 323.0							Possible Recombinant: NZ_PKRU02000028.1_Candidatus_Liberibacter_solanacearum_strain_ISR100_PROK_28 368 bp								Window 12 , at nucleotide position 390.0
Possible Recombinant: MG701023.1_Candidatus_Liberibacter_solanacearum_strain_FI_15-108_50S_L10 226 bp									Possible Recombinant: Herbarium54-50S-rp01 349 bp							Window 18 , at nucleotide position 342.0								Window 13 , at nucleotide position 420.0
Possible Recombinant: MG701025.1_Candidatus_Liberibacter_solanacearum_strain_15-129_50S_L10 226 bp									Possible Recombinant: Herbarium59-50S-rp01 349 bp							Possible Recombinant: Herbarium51-adk-1F 368 bp								Window 14 , at nucleotide position 450.0
Possible Recombinant: MG701026.1_Candidatus_Liberibacter_solanacearum_strain_15-122_50S_L10 226 bp									Possible Recombinant: Herbarium61-50S-rp01 349 bp							Possible Recombinant: Herbarium54-adk-1F 368 bp								Window 15 , at nucleotide position 480.0
Possible Recombinant: MG701027.1_Candidatus_Liberibacter_solanacearum_strain_15-125_50S_L10 226 bp																Possible Recombinant: Herbarium59-adk-1F 368 bp								Window 16 , at nucleotide position 510.0
Possible Recombinant: MG701028.1_Candidatus_Liberibacter_solanacearum_strain_16-7(N3)_50S_L10 226 bp																Possible Recombinant: Herbarium61-adk-1F 368 bp								Window 17 , at nucleotide position 540.0
Possible Recombinant: MG701029.1_Candidatus_Liberibacter_solanacearum_strain_16-26(N1)_50S_L10 226 bp																Possible Recombinant: MG704958.1_Candidatus_Liberibacter_solanacearum__isolate_15-P24a_adk 368 bp								Window 18 , at nucleotide position 570.0
Possible Recombinant: KX752583.1_Candidatus_Liberibacter_solanacearum_isolate_5505002_50S_L10 226 bp									MG701039.1_Candidatus_Liberibacter_solanacearum_strain_16-20_50S_L12 349 bp:							Possible Recombinant: MG704957.1_Candidatus_Liberibacter_solanacearum__isolate_11-H40_adk 368 bp
Possible Recombinant: KY777461.1_Candidatus_Liberibacter_solanacearum_haplotype_E_50S_L10 226 bp									Window 1 , at nucleotide position 34.0							Possible Recombinant: MG704956.1_Candidatus_Liberibacter_solanacearum__isolate_14-1_adk 368 bp
Possible Recombinant: HQ454307.1_Candidatus_Liberibacter_solanacearum_strain_289-10_50S_L10 226 bp									Window 2 , at nucleotide position 51.0							Possible Recombinant: MG704955.1_Candidatus_Liberibacter_solanacearum__isolate_16-860_adk 368 bp
Possible Recombinant: JX308305.1_Candidatus_Liberibacter_solanacearum_clone_36_50S_L10 226 bp									Possible Recombinant: CP001677.5_Candidatus_Liberibacter_asiaticus_str_psy62 349 bp							Possible Recombinant: MG704954.1_Candidatus_Liberibacter_solanacearum__isolate_16-857_adk 368 bp								JNVH01000017.1 604 bp:
Possible Recombinant: KF357912.1_Candidatus_Liberibacter_solanacearum_isolate_12-257_50S_L10 226 bp									Window 3 , at nucleotide position 68.0							Possible Recombinant: MG704953.1_Candidatus_Liberibacter_solanacearum__isolate_15-196_adk 368 bp								Window 1 , at nucleotide position 60.0
Possible Recombinant: HQ454305.1_Candidatus_Liberibacter_solanacearum_strain_04-10_50S_L10 226 bp									Window 4 , at nucleotide position 85.0							Possible Recombinant: MG704952.1_Candidatus_Liberibacter_solanacearum__isolate_15-167_adk 368 bp								Possible Recombinant: Herbarium54-gyrB 604 bp
Possible Recombinant: HQ454310.1_Candidatus_Liberibacter_solanacearum_strain_220-10_50S_L10 226 bp									Window 5 , at nucleotide position 102.0							Possible Recombinant: MG704951.1_Candidatus_Liberibacter_solanacearum__isolate_15-165_adk 368 bp								Window 2 , at nucleotide position 90.0
Possible Recombinant: KY595980.1_Candidatus_Liberibacter_solanacearum_isolate_4345-KZ5_50S_L10 226 bp									Window 6 , at nucleotide position 119.0							Possible Recombinant: MG704950.1_Candidatus_Liberibacter_solanacearum__isolate_13-544A_adk 368 bp								Window 3 , at nucleotide position 120.0
Possible Recombinant: KX434608.1_Candidatus_Liberibacter_solanacearum_strain_LsoBt01_50S_L10 226 bp									Window 7 , at nucleotide position 136.0							Possible Recombinant: MG704949.1_Candidatus_Liberibacter_solanacearum__isolate_12-96_adk 368 bp								Window 4 , at nucleotide position 150.0
Possible Recombinant: HQ454321.1_Candidatus_Liberibacter_solanacearum_strain_84-10_50S_L10 226 bp									Window 8 , at nucleotide position 153.0							Possible Recombinant: MG704948.1_Candidatus_Liberibacter_solanacearum__isolate_13-355_adk 368 bp								Window 5 , at nucleotide position 180.0
Possible Recombinant: KY753132.1_Candidatus_Liberibacter_solanacearum_haplotype_D_50S_L10 226 bp									Window 9 , at nucleotide position 170.0							Possible Recombinant: MG704947.1_Candidatus_Liberibacter_solanacearum__isolate_12-230_adk 368 bp								Window 6 , at nucleotide position 210.0
Possible Recombinant: KY777462.1_Candidatus_Liberibacter_solanacearum_haplotype_D_50S_L10 226 bp									Window 10 , at nucleotide position 187.0							Possible Recombinant: MG704946.1_Candidatus_Liberibacter_solanacearum__isolate_16-5_adk 368 bp								Window 7 , at nucleotide position 240.0
Possible Recombinant: NZ_PKRU02000030.1_Candidatus_Liberibacter_solanacearum_strain_ISR100_PROK_30 226 bp									Window 11 , at nucleotide position 204.0							Possible Recombinant: MG704945.1_Candidatus_Liberibacter_solanacearum__isolate_16-2_adk 368 bp								Window 8 , at nucleotide position 270.0
Window 12 , at nucleotide position 143.0									Window 12 , at nucleotide position 221.0							Possible Recombinant: MG704944.1_Candidatus_Liberibacter_solanacearum__isolate_16-1_adk 368 bp								Window 9 , at nucleotide position 300.0
Window 13 , at nucleotide position 154.0									Window 13 , at nucleotide position 238.0							Possible Recombinant: MG704943.1_Candidatus_Liberibacter_solanacearum__isolate_13-25_adk 368 bp								Window 10 , at nucleotide position 330.0
Possible Recombinant: MG701023.1_Candidatus_Liberibacter_solanacearum_strain_FI_15-108_50S_L10 226 bp									Window 14 , at nucleotide position 255.0							Possible Recombinant: MG704942.1_Candidatus_Liberibacter_solanacearum__isolate_13-12_adk 368 bp								Window 11 , at nucleotide position 360.0
Possible Recombinant: MG701025.1_Candidatus_Liberibacter_solanacearum_strain_15-129_50S_L10 226 bp									Window 15 , at nucleotide position 272.0							Possible Recombinant: MG704939.1_Candidatus_Liberibacter_solanacearum__isolate_15-214_adk 368 bp								Window 12 , at nucleotide position 390.0
Possible Recombinant: MG701026.1_Candidatus_Liberibacter_solanacearum_strain_15-122_50S_L10 226 bp									Window 16 , at nucleotide position 289.0							Possible Recombinant: MG704938.1_Candidatus_Liberibacter_solanacearum__isolate_15-12_adk 368 bp								Window 13 , at nucleotide position 420.0
Possible Recombinant: MG701027.1_Candidatus_Liberibacter_solanacearum_strain_15-125_50S_L10 226 bp									Window 17 , at nucleotide position 306.0							Possible Recombinant: MG704937.1_Candidatus_Liberibacter_solanacearum__isolate_14-866_adk 368 bp								Window 14 , at nucleotide position 450.0
Possible Recombinant: MG701028.1_Candidatus_Liberibacter_solanacearum_strain_16-7(N3)_50S_L10 226 bp									Window 18 , at nucleotide position 323.0							Possible Recombinant: MG704936.1_Candidatus_Liberibacter_solanacearum__isolate_16-004_adk 368 bp								Window 15 , at nucleotide position 480.0
Possible Recombinant: MG701029.1_Candidatus_Liberibacter_solanacearum_strain_16-26(N1)_50S_L10 226 bp									Possible Recombinant: Herbarium54-50S-rp01 349 bp							Possible Recombinant: MG704933.1_Candidatus_Liberibacter_solanacearum__isolate_16-24_adk 368 bp								Window 16 , at nucleotide position 510.0
Possible Recombinant: HQ454307.1_Candidatus_Liberibacter_solanacearum_strain_289-10_50S_L10 226 bp									Possible Recombinant: Herbarium59-50S-rp01 349 bp							Possible Recombinant: MG704932.1_Candidatus_Liberibacter_solanacearum__isolate_16-20_adk 368 bp								Window 17 , at nucleotide position 540.0
Possible Recombinant: JX308305.1_Candidatus_Liberibacter_solanacearum_clone_36_50S_L10 226 bp									Possible Recombinant: Herbarium61-50S-rp01 349 bp							Possible Recombinant: MG704931.1_Candidatus_Liberibacter_solanacearum__isolate_16-9_adk 368 bp								Window 18 , at nucleotide position 570.0
Possible Recombinant: KF357912.1_Candidatus_Liberibacter_solanacearum_isolate_12-257_50S_L10 226 bp																Possible Recombinant: MG704930.1_Candidatus_Liberibacter_solanacearum__isolate_15-31_adk 368 bp
Possible Recombinant: HQ454305.1_Candidatus_Liberibacter_solanacearum_strain_04-10_50S_L10 226 bp																Possible Recombinant: MG704929.1_Candidatus_Liberibacter_solanacearum__isolate_15-21_adk 368 bp
Possible Recombinant: HQ454310.1_Candidatus_Liberibacter_solanacearum_strain_220-10_50S_L10 226 bp																Possible Recombinant: MG704928.1_Candidatus_Liberibacter_solanacearum__isolate_16-KL9_adk 368 bp
Possible Recombinant: KY595980.1_Candidatus_Liberibacter_solanacearum_isolate_4345-KZ5_50S_L10 226 bp									MG701040.1_Candidatus_Liberibacter_solanacearum_strain_16-24_50S_L12 349 bp:							Possible Recombinant: MG704927.1_Candidatus_Liberibacter_solanacearum__isolate_16-KL8_adk 368 bp								NZ_PKRU02000006.1 604 bp:
Possible Recombinant: KX434608.1_Candidatus_Liberibacter_solanacearum_strain_LsoBt01_50S_L10 226 bp									Window 1 , at nucleotide position 34.0							Possible Recombinant: MG704926.1_Candidatus_Liberibacter_solanacearum__isolate_16-KL3_adk 368 bp								Window 1 , at nucleotide position 60.0
Possible Recombinant: HQ454321.1_Candidatus_Liberibacter_solanacearum_strain_84-10_50S_L10 226 bp									Window 2 , at nucleotide position 51.0							Possible Recombinant: MG704925.1_Candidatus_Liberibacter_solanacearum__isolate_16-KL2_adk 368 bp								Possible Recombinant: Herbarium54-gyrB 604 bp
Possible Recombinant: KY753132.1_Candidatus_Liberibacter_solanacearum_haplotype_D_50S_L10 226 bp									Possible Recombinant: CP001677.5_Candidatus_Liberibacter_asiaticus_str_psy62 349 bp							Possible Recombinant: MG704924.1_Candidatus_Liberibacter_solanacearum__isolate_16-25_adk 368 bp								Window 2 , at nucleotide position 90.0
Possible Recombinant: KY777462.1_Candidatus_Liberibacter_solanacearum_haplotype_D_50S_L10 226 bp									Window 3 , at nucleotide position 68.0							Possible Recombinant: MG704922.1_Candidatus_Liberibacter_solanacearum__isolate_13-180_adk 368 bp								Window 3 , at nucleotide position 120.0
Possible Recombinant: NZ_PKRU02000030.1_Candidatus_Liberibacter_solanacearum_strain_ISR100_PROK_30 226 bp									Window 4 , at nucleotide position 85.0							Possible Recombinant: MG704941.1_Candidatus_Liberibacter_solanacearum__isolate_16-26(N1)_adk 368 bp								Window 4 , at nucleotide position 150.0
Window 14 , at nucleotide position 165.0									Window 5 , at nucleotide position 102.0							Possible Recombinant: MG704940.1_Candidatus_Liberibacter_solanacearum__isolate_16-7(N3)_adk 368 bp								Window 5 , at nucleotide position 180.0
Possible Recombinant: HQ454307.1_Candidatus_Liberibacter_solanacearum_strain_289-10_50S_L10 226 bp									Window 6 , at nucleotide position 119.0							Possible Recombinant: MG704935.1_Candidatus_Liberibacter_solanacearum__isolate_15-125_adk 368 bp								Window 6 , at nucleotide position 210.0
Possible Recombinant: JX308305.1_Candidatus_Liberibacter_solanacearum_clone_36_50S_L10 226 bp									Window 7 , at nucleotide position 136.0							Possible Recombinant: MG704934.1_Candidatus_Liberibacter_solanacearum__isolate_15-122_adk 368 bp								Window 7 , at nucleotide position 240.0
Possible Recombinant: KF357912.1_Candidatus_Liberibacter_solanacearum_isolate_12-257_50S_L10 226 bp									Window 8 , at nucleotide position 153.0							Possible Recombinant: MG704923.1_Candidatus_Liberibacter_solanacearum__isolate_15-108_adk 368 bp								Window 8 , at nucleotide position 270.0
Possible Recombinant: HQ454305.1_Candidatus_Liberibacter_solanacearum_strain_04-10_50S_L10 226 bp									Window 9 , at nucleotide position 170.0							Possible Recombinant: NZ_JQIG01000005.1_Candidatus_Liberibacter_solanacearum_strain_HenneA_LsoUSA1_contig5 368 bp								Window 9 , at nucleotide position 300.0
Possible Recombinant: HQ454310.1_Candidatus_Liberibacter_solanacearum_strain_220-10_50S_L10 226 bp									Window 10 , at nucleotide position 187.0							Possible Recombinant: NZ_JMTK01000002.1_Candidatus_Liberibacter_solanacearum_strain_LsoNZ1_CLso_NZ1_contig2 368 bp								Window 10 , at nucleotide position 330.0
Possible Recombinant: KY595980.1_Candidatus_Liberibacter_solanacearum_isolate_4345-KZ5_50S_L10 226 bp									Window 11 , at nucleotide position 204.0							Possible Recombinant: NZ_JNVH01000093.1_Candidatus_Liberibacter_solanacearum_strain_R1_contig93 368 bp								Window 11 , at nucleotide position 360.0
Possible Recombinant: KX434608.1_Candidatus_Liberibacter_solanacearum_strain_LsoBt01_50S_L10 226 bp									Window 12 , at nucleotide position 221.0							Possible Recombinant: NZ_PKRU02000028.1_Candidatus_Liberibacter_solanacearum_strain_ISR100_PROK_28 368 bp								Window 12 , at nucleotide position 390.0
Possible Recombinant: HQ454321.1_Candidatus_Liberibacter_solanacearum_strain_84-10_50S_L10 226 bp									Window 13 , at nucleotide position 238.0															Window 13 , at nucleotide position 420.0
Possible Recombinant: KY753132.1_Candidatus_Liberibacter_solanacearum_haplotype_D_50S_L10 226 bp									Window 14 , at nucleotide position 255.0															Window 14 , at nucleotide position 450.0
Possible Recombinant: KY777462.1_Candidatus_Liberibacter_solanacearum_haplotype_D_50S_L10 226 bp									Window 15 , at nucleotide position 272.0															Window 15 , at nucleotide position 480.0
Possible Recombinant: NZ_PKRU02000030.1_Candidatus_Liberibacter_solanacearum_strain_ISR100_PROK_30 226 bp									Window 16 , at nucleotide position 289.0							NZ_JQIG01000005.1_Candidatus_Liberibacter_solanacearum_strain_HenneA_LsoUSA1_contig5 368 bp:								Window 16 , at nucleotide position 510.0
Window 15 , at nucleotide position 176.0									Window 17 , at nucleotide position 306.0							Window 1 , at nucleotide position 36.0								Window 17 , at nucleotide position 540.0
Window 16 , at nucleotide position 187.0									Window 18 , at nucleotide position 323.0							Window 2 , at nucleotide position 54.0								Window 18 , at nucleotide position 570.0
Window 17 , at nucleotide position 198.0									Possible Recombinant: Herbarium54-50S-rp01 349 bp							Window 3 , at nucleotide position 72.0
Possible Recombinant: MH259700.1_Candidatus_Liberibacter_solanacearum_clone_45_13_50S_L10 226 bp									Possible Recombinant: Herbarium59-50S-rp01 349 bp							Window 4 , at nucleotide position 90.0
Possible Recombinant: JF811598.1_Candidatus_Liberibacter_solanacearum_isolate_MX11-02_50S_L10 226 bp									Possible Recombinant: Herbarium61-50S-rp01 349 bp							Window 5 , at nucleotide position 108.0
Possible Recombinant: FJ498805.1_Candidatus_Liberibacter_sp_Burns_50S_L10 226 bp																Window 6 , at nucleotide position 126.0
Possible Recombinant: JF811599.1_Candidatus_Liberibacter_solanacearum_isolate_MX11-05_50S_L10 226 bp																Window 7 , at nucleotide position 144.0
Possible Recombinant: FJ498807.1_Candidatus_Liberibacter_sp_Saltillo_9-08_50S_L10 226 bp																Window 8 , at nucleotide position 162.0
Possible Recombinant: FJ498803.1_Candidatus_Liberibacter_sp_CA_DP-1_50S_L10 226 bp									MG701041.1_Candidatus_Liberibacter_solanacearum_strain_14-866_50S_L12 349 bp:							Window 9 , at nucleotide position 180.0
Possible Recombinant: FJ957894.1_Candidatus_Liberibacter_solanacearum__50S_L10 226 bp									Window 1 , at nucleotide position 34.0							Window 10 , at nucleotide position 198.0
Possible Recombinant: FJ957895.1_Candidatus_Liberibacter_solanacearum__50S_L10 226 bp									Window 2 , at nucleotide position 51.0							Window 11 , at nucleotide position 216.0
Possible Recombinant: EU834131.1_Candidatus_Liberibacter_solanacearum_isolate_NZ082226_50S 226 bp									Possible Recombinant: CP001677.5_Candidatus_Liberibacter_asiaticus_str_psy62 349 bp							Window 12 , at nucleotide position 234.0
Possible Recombinant: JX624241.1_Candidatus_Liberibacter_solanacearum_clone_WA-psyllids-1_50S_L10 226 bp									Window 3 , at nucleotide position 68.0							Window 13 , at nucleotide position 252.0
Possible Recombinant: JX280521.1_Candidatus_Liberibacter_solanacearum_isolate_12_50S_L10 226 bp									Window 4 , at nucleotide position 85.0							Window 14 , at nucleotide position 270.0
Possible Recombinant: JX280520.1_Candidatus_Liberibacter_solanacearum_isolate_3_50S_L10 226 bp									Window 5 , at nucleotide position 102.0							Window 15 , at nucleotide position 288.0
Possible Recombinant: JN863094.1_Candidatus_Liberibacter_solanacearum_isolate_B9_50S_L10 226 bp									Window 6 , at nucleotide position 119.0							Window 16 , at nucleotide position 306.0
Possible Recombinant: MG701023.1_Candidatus_Liberibacter_solanacearum_strain_FI_15-108_50S_L10 226 bp									Window 7 , at nucleotide position 136.0							Window 17 , at nucleotide position 324.0
Possible Recombinant: MG701025.1_Candidatus_Liberibacter_solanacearum_strain_15-129_50S_L10 226 bp									Window 8 , at nucleotide position 153.0							Possible Recombinant: NC_014774.1_Candidatus_Liberibacter_solanacearum_CLso-ZC1 368 bp
Possible Recombinant: MG701026.1_Candidatus_Liberibacter_solanacearum_strain_15-122_50S_L10 226 bp									Window 9 , at nucleotide position 170.0							Window 18 , at nucleotide position 342.0
Possible Recombinant: MG701027.1_Candidatus_Liberibacter_solanacearum_strain_15-125_50S_L10 226 bp									Window 10 , at nucleotide position 187.0							Possible Recombinant: NC_014774.1_Candidatus_Liberibacter_solanacearum_CLso-ZC1 368 bp
Possible Recombinant: MG701028.1_Candidatus_Liberibacter_solanacearum_strain_16-7(N3)_50S_L10 226 bp									Window 11 , at nucleotide position 204.0
Possible Recombinant: MG701029.1_Candidatus_Liberibacter_solanacearum_strain_16-26(N1)_50S_L10 226 bp									Window 12 , at nucleotide position 221.0
Possible Recombinant: MG701024.1_Candidatus_Liberibacter_solanacearum_strain_FI 226 bp									Window 13 , at nucleotide position 238.0
Possible Recombinant: MG701030.1_Candidatus_Liberibacter_solanacearum_strain_13-180_50S_L10 226 bp									Window 14 , at nucleotide position 255.0							NZ_JMTK01000002.1_Candidatus_Liberibacter_solanacearum_strain_LsoNZ1_CLso_NZ1_contig2 368 bp:
Possible Recombinant: MG701031.1_Candidatus_Liberibacter_solanacearum_strain_16-25_50S_L10 226 bp									Window 15 , at nucleotide position 272.0							Window 1 , at nucleotide position 36.0
Possible Recombinant: MG701032.1_Candidatus_Liberibacter_solanacearum_strain_16-KL2_50S_L10 226 bp									Window 16 , at nucleotide position 289.0							Window 2 , at nucleotide position 54.0
Possible Recombinant: MG701033.1_Candidatus_Liberibacter_solanacearum_strain_16-KL3_50S_L10 226 bp									Window 17 , at nucleotide position 306.0							Window 3 , at nucleotide position 72.0
Possible Recombinant: MG701034.1_Candidatus_Liberibacter_solanacearum_strain_16-KL8_50S_L10 226 bp									Window 18 , at nucleotide position 323.0							Window 4 , at nucleotide position 90.0
Possible Recombinant: MG701035.1_Candidatus_Liberibacter_solanacearum_strain_16-KL9_50S_L10 226 bp									Possible Recombinant: Herbarium54-50S-rp01 349 bp							Window 5 , at nucleotide position 108.0
Possible Recombinant: MG701036.1_Candidatus_Liberibacter_solanacearum_strain_15-21_50S_L10 226 bp									Possible Recombinant: Herbarium59-50S-rp01 349 bp							Window 6 , at nucleotide position 126.0
Possible Recombinant: MG701037.1_Candidatus_Liberibacter_solanacearum_strain_15-31_50S_L10 226 bp									Possible Recombinant: Herbarium61-50S-rp01 349 bp							Window 7 , at nucleotide position 144.0
Possible Recombinant: MG701038.1_Candidatus_Liberibacter_solanacearum_strain_16-9_50S_L10 226 bp																Window 8 , at nucleotide position 162.0
Possible Recombinant: MG701039.1_Candidatus_Liberibacter_solanacearum_strain_16-20_50S_L10 226 bp																Window 9 , at nucleotide position 180.0
Possible Recombinant: MG701040.1_Candidatus_Liberibacter_solanacearum_strain_16-24_50S_L10 226 bp																Window 10 , at nucleotide position 198.0
Possible Recombinant: MG701041.1_Candidatus_Liberibacter_solanacearum_strain_14-866_50S_L10 226 bp									MG701042.1_Candidatus_Liberibacter_solanacearum_strain_15-12_50S_L12 349 bp:							Window 11 , at nucleotide position 216.0
Possible Recombinant: MG701042.1_Candidatus_Liberibacter_solanacearum_strain_15-12_50S_L10 226 bp									Window 1 , at nucleotide position 34.0							Window 12 , at nucleotide position 234.0
Possible Recombinant: MG701043.1_Candidatus_Liberibacter_solanacearum_strain_15-214_50S_L10 226 bp									Window 2 , at nucleotide position 51.0							Window 13 , at nucleotide position 252.0
Possible Recombinant: MG701044.1_Candidatus_Liberibacter_solanacearum_strain_15-P24a_50S_L10 226 bp									Possible Recombinant: CP001677.5_Candidatus_Liberibacter_asiaticus_str_psy62 349 bp							Window 14 , at nucleotide position 270.0
Possible Recombinant: MG701045.1_Candidatus_Liberibacter_solanacearum_strain_16-1_50S_L10 226 bp									Window 3 , at nucleotide position 68.0							Window 15 , at nucleotide position 288.0
Possible Recombinant: MG701046.1_Candidatus_Liberibacter_solanacearum_strain_16-2_50S_L10 226 bp									Window 4 , at nucleotide position 85.0							Window 16 , at nucleotide position 306.0
Possible Recombinant: MG701047.1_Candidatus_Liberibacter_solanacearum_strain_16-5_50S_L10 226 bp									Window 5 , at nucleotide position 102.0							Window 17 , at nucleotide position 324.0
Possible Recombinant: MG701048.1_Candidatus_Liberibacter_solanacearum_strain_12-230_50S_L10 226 bp									Window 6 , at nucleotide position 119.0							Possible Recombinant: NC_014774.1_Candidatus_Liberibacter_solanacearum_CLso-ZC1 368 bp
Possible Recombinant: MG701049.1_Candidatus_Liberibacter_solanacearum_strain_13-355_50S_L10 226 bp									Window 7 , at nucleotide position 136.0							Window 18 , at nucleotide position 342.0
Possible Recombinant: MG701050.1_Candidatus_Liberibacter_solanacearum_strain_12-96_50S_L10 226 bp									Window 8 , at nucleotide position 153.0							Possible Recombinant: NC_014774.1_Candidatus_Liberibacter_solanacearum_CLso-ZC1 368 bp
Possible Recombinant: MG701051.1_Candidatus_Liberibacter_solanacearum_strain_13-544A_50S_L10 226 bp									Window 9 , at nucleotide position 170.0
Possible Recombinant: MG701052.1_Candidatus_Liberibacter_solanacearum_strain_15-165_50S_L10 226 bp									Window 10 , at nucleotide position 187.0
Possible Recombinant: MG701053.1_Candidatus_Liberibacter_solanacearum_strain_15-196_50S_L10 226 bp									Window 11 , at nucleotide position 204.0
Possible Recombinant: MG701054.1_Candidatus_Liberibacter_solanacearum_strain_16-857_50S_L10 226 bp									Window 12 , at nucleotide position 221.0							NZ_JNVH01000093.1_Candidatus_Liberibacter_solanacearum_strain_R1_contig93 368 bp:
Possible Recombinant: KX752583.1_Candidatus_Liberibacter_solanacearum_isolate_5505002_50S_L10 226 bp									Window 13 , at nucleotide position 238.0							Window 1 , at nucleotide position 36.0
Possible Recombinant: KY777461.1_Candidatus_Liberibacter_solanacearum_haplotype_E_50S_L10 226 bp									Window 14 , at nucleotide position 255.0							Window 2 , at nucleotide position 54.0
Possible Recombinant: HQ454307.1_Candidatus_Liberibacter_solanacearum_strain_289-10_50S_L10 226 bp									Window 15 , at nucleotide position 272.0							Window 3 , at nucleotide position 72.0
Possible Recombinant: JX308305.1_Candidatus_Liberibacter_solanacearum_clone_36_50S_L10 226 bp									Window 16 , at nucleotide position 289.0							Window 4 , at nucleotide position 90.0
Possible Recombinant: KF357912.1_Candidatus_Liberibacter_solanacearum_isolate_12-257_50S_L10 226 bp									Window 17 , at nucleotide position 306.0							Window 5 , at nucleotide position 108.0
Possible Recombinant: HQ454305.1_Candidatus_Liberibacter_solanacearum_strain_04-10_50S_L10 226 bp									Window 18 , at nucleotide position 323.0							Window 6 , at nucleotide position 126.0
Possible Recombinant: HQ454310.1_Candidatus_Liberibacter_solanacearum_strain_220-10_50S_L10 226 bp									Possible Recombinant: Herbarium54-50S-rp01 349 bp							Window 7 , at nucleotide position 144.0
Possible Recombinant: KY595980.1_Candidatus_Liberibacter_solanacearum_isolate_4345-KZ5_50S_L10 226 bp									Possible Recombinant: Herbarium59-50S-rp01 349 bp							Window 8 , at nucleotide position 162.0
Possible Recombinant: KX434608.1_Candidatus_Liberibacter_solanacearum_strain_LsoBt01_50S_L10 226 bp									Possible Recombinant: Herbarium61-50S-rp01 349 bp							Window 9 , at nucleotide position 180.0
Possible Recombinant: HQ454321.1_Candidatus_Liberibacter_solanacearum_strain_84-10_50S_L10 226 bp																Window 10 , at nucleotide position 198.0
Possible Recombinant: KY753132.1_Candidatus_Liberibacter_solanacearum_haplotype_D_50S_L10 226 bp																Window 11 , at nucleotide position 216.0
Possible Recombinant: KY777462.1_Candidatus_Liberibacter_solanacearum_haplotype_D_50S_L10 226 bp																Window 12 , at nucleotide position 234.0
Window 18 , at nucleotide position 209.0									MG701043.1_Candidatus_Liberibacter_solanacearum_strain_15-214_50S_L12 349 bp:							Window 13 , at nucleotide position 252.0
Possible Recombinant: MH259700.1_Candidatus_Liberibacter_solanacearum_clone_45_13_50S_L10 226 bp									Window 1 , at nucleotide position 34.0							Window 14 , at nucleotide position 270.0
Possible Recombinant: JF811598.1_Candidatus_Liberibacter_solanacearum_isolate_MX11-02_50S_L10 226 bp									Window 2 , at nucleotide position 51.0							Window 15 , at nucleotide position 288.0
Possible Recombinant: FJ498805.1_Candidatus_Liberibacter_sp_Burns_50S_L10 226 bp									Possible Recombinant: CP001677.5_Candidatus_Liberibacter_asiaticus_str_psy62 349 bp							Window 16 , at nucleotide position 306.0
Possible Recombinant: JF811599.1_Candidatus_Liberibacter_solanacearum_isolate_MX11-05_50S_L10 226 bp									Window 3 , at nucleotide position 68.0							Window 17 , at nucleotide position 324.0
Possible Recombinant: FJ498807.1_Candidatus_Liberibacter_sp_Saltillo_9-08_50S_L10 226 bp									Window 4 , at nucleotide position 85.0							Possible Recombinant: NC_014774.1_Candidatus_Liberibacter_solanacearum_CLso-ZC1 368 bp
Possible Recombinant: FJ498803.1_Candidatus_Liberibacter_sp_CA_DP-1_50S_L10 226 bp									Window 5 , at nucleotide position 102.0							Window 18 , at nucleotide position 342.0
Possible Recombinant: FJ957894.1_Candidatus_Liberibacter_solanacearum__50S_L10 226 bp									Window 6 , at nucleotide position 119.0							Possible Recombinant: NC_014774.1_Candidatus_Liberibacter_solanacearum_CLso-ZC1 368 bp
Possible Recombinant: FJ957895.1_Candidatus_Liberibacter_solanacearum__50S_L10 226 bp									Window 7 , at nucleotide position 136.0
Possible Recombinant: EU834131.1_Candidatus_Liberibacter_solanacearum_isolate_NZ082226_50S 226 bp									Window 8 , at nucleotide position 153.0
Possible Recombinant: JX624241.1_Candidatus_Liberibacter_solanacearum_clone_WA-psyllids-1_50S_L10 226 bp									Window 9 , at nucleotide position 170.0
Possible Recombinant: JX280521.1_Candidatus_Liberibacter_solanacearum_isolate_12_50S_L10 226 bp									Window 10 , at nucleotide position 187.0							NZ_PKRU02000028.1_Candidatus_Liberibacter_solanacearum_strain_ISR100_PROK_28 368 bp:
Possible Recombinant: JX280520.1_Candidatus_Liberibacter_solanacearum_isolate_3_50S_L10 226 bp									Window 11 , at nucleotide position 204.0							Window 1 , at nucleotide position 36.0
Possible Recombinant: JN863094.1_Candidatus_Liberibacter_solanacearum_isolate_B9_50S_L10 226 bp									Window 12 , at nucleotide position 221.0							Window 2 , at nucleotide position 54.0
Possible Recombinant: MG701023.1_Candidatus_Liberibacter_solanacearum_strain_FI_15-108_50S_L10 226 bp									Window 13 , at nucleotide position 238.0							Window 3 , at nucleotide position 72.0
Possible Recombinant: MG701025.1_Candidatus_Liberibacter_solanacearum_strain_15-129_50S_L10 226 bp									Window 14 , at nucleotide position 255.0							Window 4 , at nucleotide position 90.0
Possible Recombinant: MG701026.1_Candidatus_Liberibacter_solanacearum_strain_15-122_50S_L10 226 bp									Window 15 , at nucleotide position 272.0							Window 5 , at nucleotide position 108.0
Possible Recombinant: MG701027.1_Candidatus_Liberibacter_solanacearum_strain_15-125_50S_L10 226 bp									Window 16 , at nucleotide position 289.0							Window 6 , at nucleotide position 126.0
Possible Recombinant: MG701028.1_Candidatus_Liberibacter_solanacearum_strain_16-7(N3)_50S_L10 226 bp									Window 17 , at nucleotide position 306.0							Window 7 , at nucleotide position 144.0
Possible Recombinant: MG701029.1_Candidatus_Liberibacter_solanacearum_strain_16-26(N1)_50S_L10 226 bp									Window 18 , at nucleotide position 323.0							Window 8 , at nucleotide position 162.0
Possible Recombinant: MG701024.1_Candidatus_Liberibacter_solanacearum_strain_FI 226 bp									Possible Recombinant: Herbarium54-50S-rp01 349 bp							Window 9 , at nucleotide position 180.0
Possible Recombinant: MG701030.1_Candidatus_Liberibacter_solanacearum_strain_13-180_50S_L10 226 bp									Possible Recombinant: Herbarium59-50S-rp01 349 bp							Window 10 , at nucleotide position 198.0
Possible Recombinant: MG701031.1_Candidatus_Liberibacter_solanacearum_strain_16-25_50S_L10 226 bp									Possible Recombinant: Herbarium61-50S-rp01 349 bp							Window 11 , at nucleotide position 216.0
Possible Recombinant: MG701032.1_Candidatus_Liberibacter_solanacearum_strain_16-KL2_50S_L10 226 bp																Window 12 , at nucleotide position 234.0
Possible Recombinant: MG701033.1_Candidatus_Liberibacter_solanacearum_strain_16-KL3_50S_L10 226 bp																Window 13 , at nucleotide position 252.0
Possible Recombinant: MG701034.1_Candidatus_Liberibacter_solanacearum_strain_16-KL8_50S_L10 226 bp																Window 14 , at nucleotide position 270.0
Possible Recombinant: MG701035.1_Candidatus_Liberibacter_solanacearum_strain_16-KL9_50S_L10 226 bp									MG701044.1_Candidatus_Liberibacter_solanacearum_strain_15-P24a_50S_L12 349 bp:							Window 15 , at nucleotide position 288.0
Possible Recombinant: MG701036.1_Candidatus_Liberibacter_solanacearum_strain_15-21_50S_L10 226 bp									Window 1 , at nucleotide position 34.0							Window 16 , at nucleotide position 306.0
Possible Recombinant: MG701037.1_Candidatus_Liberibacter_solanacearum_strain_15-31_50S_L10 226 bp									Window 2 , at nucleotide position 51.0							Window 17 , at nucleotide position 324.0
Possible Recombinant: MG701038.1_Candidatus_Liberibacter_solanacearum_strain_16-9_50S_L10 226 bp									Possible Recombinant: CP001677.5_Candidatus_Liberibacter_asiaticus_str_psy62 349 bp							Possible Recombinant: NC_014774.1_Candidatus_Liberibacter_solanacearum_CLso-ZC1 368 bp
Possible Recombinant: MG701039.1_Candidatus_Liberibacter_solanacearum_strain_16-20_50S_L10 226 bp									Window 3 , at nucleotide position 68.0							Window 18 , at nucleotide position 342.0
Possible Recombinant: MG701040.1_Candidatus_Liberibacter_solanacearum_strain_16-24_50S_L10 226 bp									Window 4 , at nucleotide position 85.0							Possible Recombinant: NC_014774.1_Candidatus_Liberibacter_solanacearum_CLso-ZC1 368 bp
Possible Recombinant: MG701041.1_Candidatus_Liberibacter_solanacearum_strain_14-866_50S_L10 226 bp									Window 5 , at nucleotide position 102.0
Possible Recombinant: MG701042.1_Candidatus_Liberibacter_solanacearum_strain_15-12_50S_L10 226 bp									Window 6 , at nucleotide position 119.0
Possible Recombinant: MG701043.1_Candidatus_Liberibacter_solanacearum_strain_15-214_50S_L10 226 bp									Window 7 , at nucleotide position 136.0
Possible Recombinant: MG701044.1_Candidatus_Liberibacter_solanacearum_strain_15-P24a_50S_L10 226 bp									Window 8 , at nucleotide position 153.0
Possible Recombinant: MG701045.1_Candidatus_Liberibacter_solanacearum_strain_16-1_50S_L10 226 bp									Window 9 , at nucleotide position 170.0
Possible Recombinant: MG701046.1_Candidatus_Liberibacter_solanacearum_strain_16-2_50S_L10 226 bp									Window 10 , at nucleotide position 187.0
Possible Recombinant: MG701047.1_Candidatus_Liberibacter_solanacearum_strain_16-5_50S_L10 226 bp									Window 11 , at nucleotide position 204.0
Possible Recombinant: MG701048.1_Candidatus_Liberibacter_solanacearum_strain_12-230_50S_L10 226 bp									Window 12 , at nucleotide position 221.0
Possible Recombinant: MG701049.1_Candidatus_Liberibacter_solanacearum_strain_13-355_50S_L10 226 bp									Window 13 , at nucleotide position 238.0
Possible Recombinant: MG701050.1_Candidatus_Liberibacter_solanacearum_strain_12-96_50S_L10 226 bp									Window 14 , at nucleotide position 255.0
Possible Recombinant: MG701051.1_Candidatus_Liberibacter_solanacearum_strain_13-544A_50S_L10 226 bp									Window 15 , at nucleotide position 272.0
Possible Recombinant: MG701052.1_Candidatus_Liberibacter_solanacearum_strain_15-165_50S_L10 226 bp									Window 16 , at nucleotide position 289.0
Possible Recombinant: MG701053.1_Candidatus_Liberibacter_solanacearum_strain_15-196_50S_L10 226 bp									Window 17 , at nucleotide position 306.0
Possible Recombinant: MG701054.1_Candidatus_Liberibacter_solanacearum_strain_16-857_50S_L10 226 bp									Window 18 , at nucleotide position 323.0
Possible Recombinant: KX752583.1_Candidatus_Liberibacter_solanacearum_isolate_5505002_50S_L10 226 bp									Possible Recombinant: Herbarium54-50S-rp01 349 bp
Possible Recombinant: KY777461.1_Candidatus_Liberibacter_solanacearum_haplotype_E_50S_L10 226 bp									Possible Recombinant: Herbarium59-50S-rp01 349 bp
Possible Recombinant: HQ454307.1_Candidatus_Liberibacter_solanacearum_strain_289-10_50S_L10 226 bp									Possible Recombinant: Herbarium61-50S-rp01 349 bp
Possible Recombinant: JX308305.1_Candidatus_Liberibacter_solanacearum_clone_36_50S_L10 226 bp
Possible Recombinant: KF357912.1_Candidatus_Liberibacter_solanacearum_isolate_12-257_50S_L10 226 bp
Possible Recombinant: HQ454305.1_Candidatus_Liberibacter_solanacearum_strain_04-10_50S_L10 226 bp
Possible Recombinant: HQ454310.1_Candidatus_Liberibacter_solanacearum_strain_220-10_50S_L10 226 bp									MG701045.1_Candidatus_Liberibacter_solanacearum_strain_16-1_50S_L12 349 bp:
Possible Recombinant: KY595980.1_Candidatus_Liberibacter_solanacearum_isolate_4345-KZ5_50S_L10 226 bp									Window 1 , at nucleotide position 34.0
Possible Recombinant: KX434608.1_Candidatus_Liberibacter_solanacearum_strain_LsoBt01_50S_L10 226 bp									Window 2 , at nucleotide position 51.0
Possible Recombinant: HQ454321.1_Candidatus_Liberibacter_solanacearum_strain_84-10_50S_L10 226 bp									Possible Recombinant: CP001677.5_Candidatus_Liberibacter_asiaticus_str_psy62 349 bp
Possible Recombinant: KY753132.1_Candidatus_Liberibacter_solanacearum_haplotype_D_50S_L10 226 bp									Window 3 , at nucleotide position 68.0
Possible Recombinant: KY777462.1_Candidatus_Liberibacter_solanacearum_haplotype_D_50S_L10 226 bp									Window 4 , at nucleotide position 85.0
									Window 5 , at nucleotide position 102.0
									Window 6 , at nucleotide position 119.0
									Window 7 , at nucleotide position 136.0
MH259700.1_Candidatus_Liberibacter_solanacearum_clone_45_13_50S_L10 226 bp:									Window 8 , at nucleotide position 153.0
Window 1 , at nucleotide position 22.0									Window 9 , at nucleotide position 170.0
Possible Recombinant: Herbarium51-50S-rp01 226 bp									Window 10 , at nucleotide position 187.0
Possible Recombinant: Herbarium54-50S-rp01 226 bp									Window 11 , at nucleotide position 204.0
Possible Recombinant: Herbarium59-50S-rp01 226 bp									Window 12 , at nucleotide position 221.0
Possible Recombinant: Herbarium61-50S-rp01 226 bp									Window 13 , at nucleotide position 238.0
Window 2 , at nucleotide position 33.0									Window 14 , at nucleotide position 255.0
Possible Recombinant: Herbarium51-50S-rp01 226 bp									Window 15 , at nucleotide position 272.0
Possible Recombinant: Herbarium54-50S-rp01 226 bp									Window 16 , at nucleotide position 289.0
Possible Recombinant: Herbarium59-50S-rp01 226 bp									Window 17 , at nucleotide position 306.0
Possible Recombinant: Herbarium61-50S-rp01 226 bp									Window 18 , at nucleotide position 323.0
Window 3 , at nucleotide position 44.0									Possible Recombinant: Herbarium54-50S-rp01 349 bp
Window 4 , at nucleotide position 55.0									Possible Recombinant: Herbarium59-50S-rp01 349 bp
Window 5 , at nucleotide position 66.0									Possible Recombinant: Herbarium61-50S-rp01 349 bp
Window 6 , at nucleotide position 77.0
Window 7 , at nucleotide position 88.0
Window 8 , at nucleotide position 99.0
Window 9 , at nucleotide position 110.0									MG701046.1_Candidatus_Liberibacter_solanacearum_strain_16-2_50S_L12 349 bp:
Window 10 , at nucleotide position 121.0									Window 1 , at nucleotide position 34.0
Window 11 , at nucleotide position 132.0									Window 2 , at nucleotide position 51.0
Possible Recombinant: MG701023.1_Candidatus_Liberibacter_solanacearum_strain_FI_15-108_50S_L10 226 bp									Possible Recombinant: CP001677.5_Candidatus_Liberibacter_asiaticus_str_psy62 349 bp
Possible Recombinant: MG701025.1_Candidatus_Liberibacter_solanacearum_strain_15-129_50S_L10 226 bp									Window 3 , at nucleotide position 68.0
Possible Recombinant: MG701026.1_Candidatus_Liberibacter_solanacearum_strain_15-122_50S_L10 226 bp									Window 4 , at nucleotide position 85.0
Possible Recombinant: MG701027.1_Candidatus_Liberibacter_solanacearum_strain_15-125_50S_L10 226 bp									Window 5 , at nucleotide position 102.0
Possible Recombinant: MG701028.1_Candidatus_Liberibacter_solanacearum_strain_16-7(N3)_50S_L10 226 bp									Window 6 , at nucleotide position 119.0
Possible Recombinant: MG701029.1_Candidatus_Liberibacter_solanacearum_strain_16-26(N1)_50S_L10 226 bp									Window 7 , at nucleotide position 136.0
Possible Recombinant: KX752583.1_Candidatus_Liberibacter_solanacearum_isolate_5505002_50S_L10 226 bp									Window 8 , at nucleotide position 153.0
Possible Recombinant: KY777461.1_Candidatus_Liberibacter_solanacearum_haplotype_E_50S_L10 226 bp									Window 9 , at nucleotide position 170.0
Possible Recombinant: HQ454307.1_Candidatus_Liberibacter_solanacearum_strain_289-10_50S_L10 226 bp									Window 10 , at nucleotide position 187.0
Possible Recombinant: JX308305.1_Candidatus_Liberibacter_solanacearum_clone_36_50S_L10 226 bp									Window 11 , at nucleotide position 204.0
Possible Recombinant: KF357912.1_Candidatus_Liberibacter_solanacearum_isolate_12-257_50S_L10 226 bp									Window 12 , at nucleotide position 221.0
Possible Recombinant: HQ454305.1_Candidatus_Liberibacter_solanacearum_strain_04-10_50S_L10 226 bp									Window 13 , at nucleotide position 238.0
Possible Recombinant: HQ454310.1_Candidatus_Liberibacter_solanacearum_strain_220-10_50S_L10 226 bp									Window 14 , at nucleotide position 255.0
Possible Recombinant: KY595980.1_Candidatus_Liberibacter_solanacearum_isolate_4345-KZ5_50S_L10 226 bp									Window 15 , at nucleotide position 272.0
Possible Recombinant: KX434608.1_Candidatus_Liberibacter_solanacearum_strain_LsoBt01_50S_L10 226 bp									Window 16 , at nucleotide position 289.0
Possible Recombinant: HQ454321.1_Candidatus_Liberibacter_solanacearum_strain_84-10_50S_L10 226 bp									Window 17 , at nucleotide position 306.0
Possible Recombinant: KY753132.1_Candidatus_Liberibacter_solanacearum_haplotype_D_50S_L10 226 bp									Window 18 , at nucleotide position 323.0
Possible Recombinant: KY777462.1_Candidatus_Liberibacter_solanacearum_haplotype_D_50S_L10 226 bp									Possible Recombinant: Herbarium54-50S-rp01 349 bp
Possible Recombinant: NZ_PKRU02000030.1_Candidatus_Liberibacter_solanacearum_strain_ISR100_PROK_30 226 bp									Possible Recombinant: Herbarium59-50S-rp01 349 bp
Window 12 , at nucleotide position 143.0									Possible Recombinant: Herbarium61-50S-rp01 349 bp
Window 13 , at nucleotide position 154.0
Possible Recombinant: MG701023.1_Candidatus_Liberibacter_solanacearum_strain_FI_15-108_50S_L10 226 bp
Possible Recombinant: MG701025.1_Candidatus_Liberibacter_solanacearum_strain_15-129_50S_L10 226 bp
Possible Recombinant: MG701026.1_Candidatus_Liberibacter_solanacearum_strain_15-122_50S_L10 226 bp									MG701047.1_Candidatus_Liberibacter_solanacearum_strain_16-5_50S_L12 349 bp:
Possible Recombinant: MG701027.1_Candidatus_Liberibacter_solanacearum_strain_15-125_50S_L10 226 bp									Window 1 , at nucleotide position 34.0
Possible Recombinant: MG701028.1_Candidatus_Liberibacter_solanacearum_strain_16-7(N3)_50S_L10 226 bp									Window 2 , at nucleotide position 51.0
Possible Recombinant: MG701029.1_Candidatus_Liberibacter_solanacearum_strain_16-26(N1)_50S_L10 226 bp									Possible Recombinant: CP001677.5_Candidatus_Liberibacter_asiaticus_str_psy62 349 bp
Possible Recombinant: HQ454307.1_Candidatus_Liberibacter_solanacearum_strain_289-10_50S_L10 226 bp									Window 3 , at nucleotide position 68.0
Possible Recombinant: JX308305.1_Candidatus_Liberibacter_solanacearum_clone_36_50S_L10 226 bp									Window 4 , at nucleotide position 85.0
Possible Recombinant: KF357912.1_Candidatus_Liberibacter_solanacearum_isolate_12-257_50S_L10 226 bp									Window 5 , at nucleotide position 102.0
Possible Recombinant: HQ454305.1_Candidatus_Liberibacter_solanacearum_strain_04-10_50S_L10 226 bp									Window 6 , at nucleotide position 119.0
Possible Recombinant: HQ454310.1_Candidatus_Liberibacter_solanacearum_strain_220-10_50S_L10 226 bp									Window 7 , at nucleotide position 136.0
Possible Recombinant: KY595980.1_Candidatus_Liberibacter_solanacearum_isolate_4345-KZ5_50S_L10 226 bp									Window 8 , at nucleotide position 153.0
Possible Recombinant: KX434608.1_Candidatus_Liberibacter_solanacearum_strain_LsoBt01_50S_L10 226 bp									Window 9 , at nucleotide position 170.0
Possible Recombinant: HQ454321.1_Candidatus_Liberibacter_solanacearum_strain_84-10_50S_L10 226 bp									Window 10 , at nucleotide position 187.0
Possible Recombinant: KY753132.1_Candidatus_Liberibacter_solanacearum_haplotype_D_50S_L10 226 bp									Window 11 , at nucleotide position 204.0
Possible Recombinant: KY777462.1_Candidatus_Liberibacter_solanacearum_haplotype_D_50S_L10 226 bp									Window 12 , at nucleotide position 221.0
Possible Recombinant: NZ_PKRU02000030.1_Candidatus_Liberibacter_solanacearum_strain_ISR100_PROK_30 226 bp									Window 13 , at nucleotide position 238.0
Window 14 , at nucleotide position 165.0									Window 14 , at nucleotide position 255.0
Possible Recombinant: HQ454307.1_Candidatus_Liberibacter_solanacearum_strain_289-10_50S_L10 226 bp									Window 15 , at nucleotide position 272.0
Possible Recombinant: JX308305.1_Candidatus_Liberibacter_solanacearum_clone_36_50S_L10 226 bp									Window 16 , at nucleotide position 289.0
Possible Recombinant: KF357912.1_Candidatus_Liberibacter_solanacearum_isolate_12-257_50S_L10 226 bp									Window 17 , at nucleotide position 306.0
Possible Recombinant: HQ454305.1_Candidatus_Liberibacter_solanacearum_strain_04-10_50S_L10 226 bp									Window 18 , at nucleotide position 323.0
Possible Recombinant: HQ454310.1_Candidatus_Liberibacter_solanacearum_strain_220-10_50S_L10 226 bp									Possible Recombinant: Herbarium54-50S-rp01 349 bp
Possible Recombinant: KY595980.1_Candidatus_Liberibacter_solanacearum_isolate_4345-KZ5_50S_L10 226 bp									Possible Recombinant: Herbarium59-50S-rp01 349 bp
Possible Recombinant: KX434608.1_Candidatus_Liberibacter_solanacearum_strain_LsoBt01_50S_L10 226 bp									Possible Recombinant: Herbarium61-50S-rp01 349 bp
Possible Recombinant: HQ454321.1_Candidatus_Liberibacter_solanacearum_strain_84-10_50S_L10 226 bp
Possible Recombinant: KY753132.1_Candidatus_Liberibacter_solanacearum_haplotype_D_50S_L10 226 bp
Possible Recombinant: KY777462.1_Candidatus_Liberibacter_solanacearum_haplotype_D_50S_L10 226 bp
Possible Recombinant: NZ_PKRU02000030.1_Candidatus_Liberibacter_solanacearum_strain_ISR100_PROK_30 226 bp									MG701048.1_Candidatus_Liberibacter_solanacearum_strain_12-230_50S_L12 349 bp:
Window 15 , at nucleotide position 176.0									Window 1 , at nucleotide position 34.0
Window 16 , at nucleotide position 187.0									Window 2 , at nucleotide position 51.0
Window 17 , at nucleotide position 198.0									Possible Recombinant: CP001677.5_Candidatus_Liberibacter_asiaticus_str_psy62 349 bp
Possible Recombinant: Herbarium51-50S-rp01 226 bp									Window 3 , at nucleotide position 68.0
Possible Recombinant: Herbarium54-50S-rp01 226 bp									Window 4 , at nucleotide position 85.0
Possible Recombinant: Herbarium59-50S-rp01 226 bp									Window 5 , at nucleotide position 102.0
Possible Recombinant: Herbarium61-50S-rp01 226 bp									Window 6 , at nucleotide position 119.0
Possible Recombinant: JF811598.1_Candidatus_Liberibacter_solanacearum_isolate_MX11-02_50S_L10 226 bp									Window 7 , at nucleotide position 136.0
Possible Recombinant: FJ498805.1_Candidatus_Liberibacter_sp_Burns_50S_L10 226 bp									Window 8 , at nucleotide position 153.0
Possible Recombinant: JF811599.1_Candidatus_Liberibacter_solanacearum_isolate_MX11-05_50S_L10 226 bp									Window 9 , at nucleotide position 170.0
Possible Recombinant: FJ498807.1_Candidatus_Liberibacter_sp_Saltillo_9-08_50S_L10 226 bp									Window 10 , at nucleotide position 187.0
Possible Recombinant: FJ498803.1_Candidatus_Liberibacter_sp_CA_DP-1_50S_L10 226 bp									Window 11 , at nucleotide position 204.0
Possible Recombinant: FJ957894.1_Candidatus_Liberibacter_solanacearum__50S_L10 226 bp									Window 12 , at nucleotide position 221.0
Possible Recombinant: FJ957895.1_Candidatus_Liberibacter_solanacearum__50S_L10 226 bp									Window 13 , at nucleotide position 238.0
Possible Recombinant: EU834131.1_Candidatus_Liberibacter_solanacearum_isolate_NZ082226_50S 226 bp									Window 14 , at nucleotide position 255.0
Possible Recombinant: JX624241.1_Candidatus_Liberibacter_solanacearum_clone_WA-psyllids-1_50S_L10 226 bp									Window 15 , at nucleotide position 272.0
Possible Recombinant: JX280521.1_Candidatus_Liberibacter_solanacearum_isolate_12_50S_L10 226 bp									Window 16 , at nucleotide position 289.0
Possible Recombinant: JX280520.1_Candidatus_Liberibacter_solanacearum_isolate_3_50S_L10 226 bp									Window 17 , at nucleotide position 306.0
Possible Recombinant: JN863094.1_Candidatus_Liberibacter_solanacearum_isolate_B9_50S_L10 226 bp									Window 18 , at nucleotide position 323.0
Possible Recombinant: MG701023.1_Candidatus_Liberibacter_solanacearum_strain_FI_15-108_50S_L10 226 bp									Possible Recombinant: Herbarium54-50S-rp01 349 bp
Possible Recombinant: MG701025.1_Candidatus_Liberibacter_solanacearum_strain_15-129_50S_L10 226 bp									Possible Recombinant: Herbarium59-50S-rp01 349 bp
Possible Recombinant: MG701026.1_Candidatus_Liberibacter_solanacearum_strain_15-122_50S_L10 226 bp									Possible Recombinant: Herbarium61-50S-rp01 349 bp
Possible Recombinant: MG701027.1_Candidatus_Liberibacter_solanacearum_strain_15-125_50S_L10 226 bp
Possible Recombinant: MG701028.1_Candidatus_Liberibacter_solanacearum_strain_16-7(N3)_50S_L10 226 bp
Possible Recombinant: MG701029.1_Candidatus_Liberibacter_solanacearum_strain_16-26(N1)_50S_L10 226 bp
Possible Recombinant: MG701024.1_Candidatus_Liberibacter_solanacearum_strain_FI 226 bp									MG701049.1_Candidatus_Liberibacter_solanacearum_strain_13-355_50S_L12 349 bp:
Possible Recombinant: MG701030.1_Candidatus_Liberibacter_solanacearum_strain_13-180_50S_L10 226 bp									Window 1 , at nucleotide position 34.0
Possible Recombinant: MG701031.1_Candidatus_Liberibacter_solanacearum_strain_16-25_50S_L10 226 bp									Window 2 , at nucleotide position 51.0
Possible Recombinant: MG701032.1_Candidatus_Liberibacter_solanacearum_strain_16-KL2_50S_L10 226 bp									Possible Recombinant: CP001677.5_Candidatus_Liberibacter_asiaticus_str_psy62 349 bp
Possible Recombinant: MG701033.1_Candidatus_Liberibacter_solanacearum_strain_16-KL3_50S_L10 226 bp									Window 3 , at nucleotide position 68.0
Possible Recombinant: MG701034.1_Candidatus_Liberibacter_solanacearum_strain_16-KL8_50S_L10 226 bp									Window 4 , at nucleotide position 85.0
Possible Recombinant: MG701035.1_Candidatus_Liberibacter_solanacearum_strain_16-KL9_50S_L10 226 bp									Window 5 , at nucleotide position 102.0
Possible Recombinant: MG701036.1_Candidatus_Liberibacter_solanacearum_strain_15-21_50S_L10 226 bp									Window 6 , at nucleotide position 119.0
Possible Recombinant: MG701037.1_Candidatus_Liberibacter_solanacearum_strain_15-31_50S_L10 226 bp									Window 7 , at nucleotide position 136.0
Possible Recombinant: MG701038.1_Candidatus_Liberibacter_solanacearum_strain_16-9_50S_L10 226 bp									Window 8 , at nucleotide position 153.0
Possible Recombinant: MG701039.1_Candidatus_Liberibacter_solanacearum_strain_16-20_50S_L10 226 bp									Window 9 , at nucleotide position 170.0
Possible Recombinant: MG701040.1_Candidatus_Liberibacter_solanacearum_strain_16-24_50S_L10 226 bp									Window 10 , at nucleotide position 187.0
Possible Recombinant: MG701041.1_Candidatus_Liberibacter_solanacearum_strain_14-866_50S_L10 226 bp									Window 11 , at nucleotide position 204.0
Possible Recombinant: MG701042.1_Candidatus_Liberibacter_solanacearum_strain_15-12_50S_L10 226 bp									Window 12 , at nucleotide position 221.0
Possible Recombinant: MG701043.1_Candidatus_Liberibacter_solanacearum_strain_15-214_50S_L10 226 bp									Window 13 , at nucleotide position 238.0
Possible Recombinant: MG701044.1_Candidatus_Liberibacter_solanacearum_strain_15-P24a_50S_L10 226 bp									Window 14 , at nucleotide position 255.0
Possible Recombinant: MG701045.1_Candidatus_Liberibacter_solanacearum_strain_16-1_50S_L10 226 bp									Window 15 , at nucleotide position 272.0
Possible Recombinant: MG701046.1_Candidatus_Liberibacter_solanacearum_strain_16-2_50S_L10 226 bp									Window 16 , at nucleotide position 289.0
Possible Recombinant: MG701047.1_Candidatus_Liberibacter_solanacearum_strain_16-5_50S_L10 226 bp									Window 17 , at nucleotide position 306.0
Possible Recombinant: MG701048.1_Candidatus_Liberibacter_solanacearum_strain_12-230_50S_L10 226 bp									Window 18 , at nucleotide position 323.0
Possible Recombinant: MG701049.1_Candidatus_Liberibacter_solanacearum_strain_13-355_50S_L10 226 bp									Possible Recombinant: Herbarium54-50S-rp01 349 bp
Possible Recombinant: MG701050.1_Candidatus_Liberibacter_solanacearum_strain_12-96_50S_L10 226 bp									Possible Recombinant: Herbarium59-50S-rp01 349 bp
Possible Recombinant: MG701051.1_Candidatus_Liberibacter_solanacearum_strain_13-544A_50S_L10 226 bp									Possible Recombinant: Herbarium61-50S-rp01 349 bp
Possible Recombinant: MG701052.1_Candidatus_Liberibacter_solanacearum_strain_15-165_50S_L10 226 bp
Possible Recombinant: MG701053.1_Candidatus_Liberibacter_solanacearum_strain_15-196_50S_L10 226 bp
Possible Recombinant: MG701054.1_Candidatus_Liberibacter_solanacearum_strain_16-857_50S_L10 226 bp
Possible Recombinant: KX752583.1_Candidatus_Liberibacter_solanacearum_isolate_5505002_50S_L10 226 bp									MG701050.1_Candidatus_Liberibacter_solanacearum_strain_12-96_50S_L12 349 bp:
Possible Recombinant: KY777461.1_Candidatus_Liberibacter_solanacearum_haplotype_E_50S_L10 226 bp									Window 1 , at nucleotide position 34.0
Possible Recombinant: HQ454307.1_Candidatus_Liberibacter_solanacearum_strain_289-10_50S_L10 226 bp									Window 2 , at nucleotide position 51.0
Possible Recombinant: JX308305.1_Candidatus_Liberibacter_solanacearum_clone_36_50S_L10 226 bp									Possible Recombinant: CP001677.5_Candidatus_Liberibacter_asiaticus_str_psy62 349 bp
Possible Recombinant: KF357912.1_Candidatus_Liberibacter_solanacearum_isolate_12-257_50S_L10 226 bp									Window 3 , at nucleotide position 68.0
Possible Recombinant: HQ454305.1_Candidatus_Liberibacter_solanacearum_strain_04-10_50S_L10 226 bp									Window 4 , at nucleotide position 85.0
Possible Recombinant: HQ454310.1_Candidatus_Liberibacter_solanacearum_strain_220-10_50S_L10 226 bp									Window 5 , at nucleotide position 102.0
Possible Recombinant: KY595980.1_Candidatus_Liberibacter_solanacearum_isolate_4345-KZ5_50S_L10 226 bp									Window 6 , at nucleotide position 119.0
Possible Recombinant: KX434608.1_Candidatus_Liberibacter_solanacearum_strain_LsoBt01_50S_L10 226 bp									Window 7 , at nucleotide position 136.0
Possible Recombinant: HQ454321.1_Candidatus_Liberibacter_solanacearum_strain_84-10_50S_L10 226 bp									Window 8 , at nucleotide position 153.0
Possible Recombinant: KY753132.1_Candidatus_Liberibacter_solanacearum_haplotype_D_50S_L10 226 bp									Window 9 , at nucleotide position 170.0
Possible Recombinant: KY777462.1_Candidatus_Liberibacter_solanacearum_haplotype_D_50S_L10 226 bp									Window 10 , at nucleotide position 187.0
Possible Recombinant: CP002371.1_Candidatus_Liberibacter_solanacearum_CLso-ZC1 226 bp									Window 11 , at nucleotide position 204.0
Possible Recombinant: NZ_JMTK01000005.1_Candidatus_Liberibacter_solanacearum_strain_LsoNZ1_CLso_NZ1_contig5 226 bp									Window 12 , at nucleotide position 221.0
Possible Recombinant: NZ_PKRU02000030.1_Candidatus_Liberibacter_solanacearum_strain_ISR100_PROK_30 226 bp									Window 13 , at nucleotide position 238.0
Window 18 , at nucleotide position 209.0									Window 14 , at nucleotide position 255.0
Possible Recombinant: Herbarium51-50S-rp01 226 bp									Window 15 , at nucleotide position 272.0
Possible Recombinant: Herbarium54-50S-rp01 226 bp									Window 16 , at nucleotide position 289.0
Possible Recombinant: Herbarium59-50S-rp01 226 bp									Window 17 , at nucleotide position 306.0
Possible Recombinant: Herbarium61-50S-rp01 226 bp									Window 18 , at nucleotide position 323.0
Possible Recombinant: JF811598.1_Candidatus_Liberibacter_solanacearum_isolate_MX11-02_50S_L10 226 bp									Possible Recombinant: Herbarium54-50S-rp01 349 bp
Possible Recombinant: FJ498805.1_Candidatus_Liberibacter_sp_Burns_50S_L10 226 bp									Possible Recombinant: Herbarium59-50S-rp01 349 bp
Possible Recombinant: JF811599.1_Candidatus_Liberibacter_solanacearum_isolate_MX11-05_50S_L10 226 bp									Possible Recombinant: Herbarium61-50S-rp01 349 bp
Possible Recombinant: FJ498807.1_Candidatus_Liberibacter_sp_Saltillo_9-08_50S_L10 226 bp
Possible Recombinant: FJ498803.1_Candidatus_Liberibacter_sp_CA_DP-1_50S_L10 226 bp
Possible Recombinant: FJ957894.1_Candidatus_Liberibacter_solanacearum__50S_L10 226 bp
Possible Recombinant: FJ957895.1_Candidatus_Liberibacter_solanacearum__50S_L10 226 bp									MG701051.1_Candidatus_Liberibacter_solanacearum_strain_13-544A_50S_L12 349 bp:
Possible Recombinant: EU834131.1_Candidatus_Liberibacter_solanacearum_isolate_NZ082226_50S 226 bp									Window 1 , at nucleotide position 34.0
Possible Recombinant: JX624241.1_Candidatus_Liberibacter_solanacearum_clone_WA-psyllids-1_50S_L10 226 bp									Window 2 , at nucleotide position 51.0
Possible Recombinant: JX280521.1_Candidatus_Liberibacter_solanacearum_isolate_12_50S_L10 226 bp									Possible Recombinant: CP001677.5_Candidatus_Liberibacter_asiaticus_str_psy62 349 bp
Possible Recombinant: JX280520.1_Candidatus_Liberibacter_solanacearum_isolate_3_50S_L10 226 bp									Window 3 , at nucleotide position 68.0
Possible Recombinant: JN863094.1_Candidatus_Liberibacter_solanacearum_isolate_B9_50S_L10 226 bp									Window 4 , at nucleotide position 85.0
Possible Recombinant: MG701023.1_Candidatus_Liberibacter_solanacearum_strain_FI_15-108_50S_L10 226 bp									Window 5 , at nucleotide position 102.0
Possible Recombinant: MG701025.1_Candidatus_Liberibacter_solanacearum_strain_15-129_50S_L10 226 bp									Window 6 , at nucleotide position 119.0
Possible Recombinant: MG701026.1_Candidatus_Liberibacter_solanacearum_strain_15-122_50S_L10 226 bp									Window 7 , at nucleotide position 136.0
Possible Recombinant: MG701027.1_Candidatus_Liberibacter_solanacearum_strain_15-125_50S_L10 226 bp									Window 8 , at nucleotide position 153.0
Possible Recombinant: MG701028.1_Candidatus_Liberibacter_solanacearum_strain_16-7(N3)_50S_L10 226 bp									Window 9 , at nucleotide position 170.0
Possible Recombinant: MG701029.1_Candidatus_Liberibacter_solanacearum_strain_16-26(N1)_50S_L10 226 bp									Window 10 , at nucleotide position 187.0
Possible Recombinant: MG701024.1_Candidatus_Liberibacter_solanacearum_strain_FI 226 bp									Window 11 , at nucleotide position 204.0
Possible Recombinant: MG701030.1_Candidatus_Liberibacter_solanacearum_strain_13-180_50S_L10 226 bp									Window 12 , at nucleotide position 221.0
Possible Recombinant: MG701031.1_Candidatus_Liberibacter_solanacearum_strain_16-25_50S_L10 226 bp									Window 13 , at nucleotide position 238.0
Possible Recombinant: MG701032.1_Candidatus_Liberibacter_solanacearum_strain_16-KL2_50S_L10 226 bp									Window 14 , at nucleotide position 255.0
Possible Recombinant: MG701033.1_Candidatus_Liberibacter_solanacearum_strain_16-KL3_50S_L10 226 bp									Window 15 , at nucleotide position 272.0
Possible Recombinant: MG701034.1_Candidatus_Liberibacter_solanacearum_strain_16-KL8_50S_L10 226 bp									Window 16 , at nucleotide position 289.0
Possible Recombinant: MG701035.1_Candidatus_Liberibacter_solanacearum_strain_16-KL9_50S_L10 226 bp									Window 17 , at nucleotide position 306.0
Possible Recombinant: MG701036.1_Candidatus_Liberibacter_solanacearum_strain_15-21_50S_L10 226 bp									Window 18 , at nucleotide position 323.0
Possible Recombinant: MG701037.1_Candidatus_Liberibacter_solanacearum_strain_15-31_50S_L10 226 bp									Possible Recombinant: Herbarium54-50S-rp01 349 bp
Possible Recombinant: MG701038.1_Candidatus_Liberibacter_solanacearum_strain_16-9_50S_L10 226 bp									Possible Recombinant: Herbarium59-50S-rp01 349 bp
Possible Recombinant: MG701039.1_Candidatus_Liberibacter_solanacearum_strain_16-20_50S_L10 226 bp									Possible Recombinant: Herbarium61-50S-rp01 349 bp
Possible Recombinant: MG701040.1_Candidatus_Liberibacter_solanacearum_strain_16-24_50S_L10 226 bp
Possible Recombinant: MG701041.1_Candidatus_Liberibacter_solanacearum_strain_14-866_50S_L10 226 bp
Possible Recombinant: MG701042.1_Candidatus_Liberibacter_solanacearum_strain_15-12_50S_L10 226 bp
Possible Recombinant: MG701043.1_Candidatus_Liberibacter_solanacearum_strain_15-214_50S_L10 226 bp									MG701052.1_Candidatus_Liberibacter_solanacearum_strain_15-165_50S_L12 349 bp:
Possible Recombinant: MG701044.1_Candidatus_Liberibacter_solanacearum_strain_15-P24a_50S_L10 226 bp									Window 1 , at nucleotide position 34.0
Possible Recombinant: MG701045.1_Candidatus_Liberibacter_solanacearum_strain_16-1_50S_L10 226 bp									Window 2 , at nucleotide position 51.0
Possible Recombinant: MG701046.1_Candidatus_Liberibacter_solanacearum_strain_16-2_50S_L10 226 bp									Possible Recombinant: CP001677.5_Candidatus_Liberibacter_asiaticus_str_psy62 349 bp
Possible Recombinant: MG701047.1_Candidatus_Liberibacter_solanacearum_strain_16-5_50S_L10 226 bp									Window 3 , at nucleotide position 68.0
Possible Recombinant: MG701048.1_Candidatus_Liberibacter_solanacearum_strain_12-230_50S_L10 226 bp									Window 4 , at nucleotide position 85.0
Possible Recombinant: MG701049.1_Candidatus_Liberibacter_solanacearum_strain_13-355_50S_L10 226 bp									Window 5 , at nucleotide position 102.0
Possible Recombinant: MG701050.1_Candidatus_Liberibacter_solanacearum_strain_12-96_50S_L10 226 bp									Window 6 , at nucleotide position 119.0
Possible Recombinant: MG701051.1_Candidatus_Liberibacter_solanacearum_strain_13-544A_50S_L10 226 bp									Window 7 , at nucleotide position 136.0
Possible Recombinant: MG701052.1_Candidatus_Liberibacter_solanacearum_strain_15-165_50S_L10 226 bp									Window 8 , at nucleotide position 153.0
Possible Recombinant: MG701053.1_Candidatus_Liberibacter_solanacearum_strain_15-196_50S_L10 226 bp									Window 9 , at nucleotide position 170.0
Possible Recombinant: MG701054.1_Candidatus_Liberibacter_solanacearum_strain_16-857_50S_L10 226 bp									Window 10 , at nucleotide position 187.0
Possible Recombinant: KX752583.1_Candidatus_Liberibacter_solanacearum_isolate_5505002_50S_L10 226 bp									Window 11 , at nucleotide position 204.0
Possible Recombinant: KY777461.1_Candidatus_Liberibacter_solanacearum_haplotype_E_50S_L10 226 bp									Window 12 , at nucleotide position 221.0
Possible Recombinant: HQ454307.1_Candidatus_Liberibacter_solanacearum_strain_289-10_50S_L10 226 bp									Window 13 , at nucleotide position 238.0
Possible Recombinant: JX308305.1_Candidatus_Liberibacter_solanacearum_clone_36_50S_L10 226 bp									Window 14 , at nucleotide position 255.0
Possible Recombinant: KF357912.1_Candidatus_Liberibacter_solanacearum_isolate_12-257_50S_L10 226 bp									Window 15 , at nucleotide position 272.0
Possible Recombinant: HQ454305.1_Candidatus_Liberibacter_solanacearum_strain_04-10_50S_L10 226 bp									Window 16 , at nucleotide position 289.0
Possible Recombinant: HQ454310.1_Candidatus_Liberibacter_solanacearum_strain_220-10_50S_L10 226 bp									Window 17 , at nucleotide position 306.0
Possible Recombinant: KY595980.1_Candidatus_Liberibacter_solanacearum_isolate_4345-KZ5_50S_L10 226 bp									Window 18 , at nucleotide position 323.0
Possible Recombinant: KX434608.1_Candidatus_Liberibacter_solanacearum_strain_LsoBt01_50S_L10 226 bp									Possible Recombinant: Herbarium54-50S-rp01 349 bp
Possible Recombinant: HQ454321.1_Candidatus_Liberibacter_solanacearum_strain_84-10_50S_L10 226 bp									Possible Recombinant: Herbarium59-50S-rp01 349 bp
Possible Recombinant: KY753132.1_Candidatus_Liberibacter_solanacearum_haplotype_D_50S_L10 226 bp									Possible Recombinant: Herbarium61-50S-rp01 349 bp
Possible Recombinant: KY777462.1_Candidatus_Liberibacter_solanacearum_haplotype_D_50S_L10 226 bp
Possible Recombinant: CP002371.1_Candidatus_Liberibacter_solanacearum_CLso-ZC1 226 bp
Possible Recombinant: NZ_JMTK01000005.1_Candidatus_Liberibacter_solanacearum_strain_LsoNZ1_CLso_NZ1_contig5 226 bp
Possible Recombinant: NZ_PKRU02000030.1_Candidatus_Liberibacter_solanacearum_strain_ISR100_PROK_30 226 bp									MG701053.1_Candidatus_Liberibacter_solanacearum_strain_15-196_50S_L12 349 bp:
									Window 1 , at nucleotide position 34.0
									Window 2 , at nucleotide position 51.0
									Possible Recombinant: CP001677.5_Candidatus_Liberibacter_asiaticus_str_psy62 349 bp
JF811598.1_Candidatus_Liberibacter_solanacearum_isolate_MX11-02_50S_L10 226 bp:									Window 3 , at nucleotide position 68.0
Window 1 , at nucleotide position 22.0									Window 4 , at nucleotide position 85.0
Possible Recombinant: Herbarium51-50S-rp01 226 bp									Window 5 , at nucleotide position 102.0
Possible Recombinant: Herbarium54-50S-rp01 226 bp									Window 6 , at nucleotide position 119.0
Possible Recombinant: Herbarium59-50S-rp01 226 bp									Window 7 , at nucleotide position 136.0
Possible Recombinant: Herbarium61-50S-rp01 226 bp									Window 8 , at nucleotide position 153.0
Window 2 , at nucleotide position 33.0									Window 9 , at nucleotide position 170.0
Possible Recombinant: Herbarium51-50S-rp01 226 bp									Window 10 , at nucleotide position 187.0
Possible Recombinant: Herbarium54-50S-rp01 226 bp									Window 11 , at nucleotide position 204.0
Possible Recombinant: Herbarium59-50S-rp01 226 bp									Window 12 , at nucleotide position 221.0
Possible Recombinant: Herbarium61-50S-rp01 226 bp									Window 13 , at nucleotide position 238.0
Window 3 , at nucleotide position 44.0									Window 14 , at nucleotide position 255.0
Window 4 , at nucleotide position 55.0									Window 15 , at nucleotide position 272.0
Window 5 , at nucleotide position 66.0									Window 16 , at nucleotide position 289.0
Window 6 , at nucleotide position 77.0									Window 17 , at nucleotide position 306.0
Window 7 , at nucleotide position 88.0									Window 18 , at nucleotide position 323.0
Window 8 , at nucleotide position 99.0									Possible Recombinant: Herbarium54-50S-rp01 349 bp
Window 9 , at nucleotide position 110.0									Possible Recombinant: Herbarium59-50S-rp01 349 bp
Window 10 , at nucleotide position 121.0									Possible Recombinant: Herbarium61-50S-rp01 349 bp
Window 11 , at nucleotide position 132.0
Window 12 , at nucleotide position 143.0
Window 13 , at nucleotide position 154.0
Window 14 , at nucleotide position 165.0									MG701054.1_Candidatus_Liberibacter_solanacearum_strain_16-857_50S_L12 349 bp:
Window 15 , at nucleotide position 176.0									Window 1 , at nucleotide position 34.0
Window 16 , at nucleotide position 187.0									Window 2 , at nucleotide position 51.0
Window 17 , at nucleotide position 198.0									Possible Recombinant: CP001677.5_Candidatus_Liberibacter_asiaticus_str_psy62 349 bp
Possible Recombinant: Herbarium51-50S-rp01 226 bp									Window 3 , at nucleotide position 68.0
Possible Recombinant: Herbarium54-50S-rp01 226 bp									Window 4 , at nucleotide position 85.0
Possible Recombinant: Herbarium59-50S-rp01 226 bp									Window 5 , at nucleotide position 102.0
Possible Recombinant: Herbarium61-50S-rp01 226 bp									Window 6 , at nucleotide position 119.0
Possible Recombinant: MH259700.1_Candidatus_Liberibacter_solanacearum_clone_45_13_50S_L10 226 bp									Window 7 , at nucleotide position 136.0
Possible Recombinant: FJ498805.1_Candidatus_Liberibacter_sp_Burns_50S_L10 226 bp									Window 8 , at nucleotide position 153.0
Possible Recombinant: JF811599.1_Candidatus_Liberibacter_solanacearum_isolate_MX11-05_50S_L10 226 bp									Window 9 , at nucleotide position 170.0
Possible Recombinant: FJ498807.1_Candidatus_Liberibacter_sp_Saltillo_9-08_50S_L10 226 bp									Window 10 , at nucleotide position 187.0
Possible Recombinant: FJ498803.1_Candidatus_Liberibacter_sp_CA_DP-1_50S_L10 226 bp									Window 11 , at nucleotide position 204.0
Possible Recombinant: FJ957894.1_Candidatus_Liberibacter_solanacearum__50S_L10 226 bp									Window 12 , at nucleotide position 221.0
Possible Recombinant: FJ957895.1_Candidatus_Liberibacter_solanacearum__50S_L10 226 bp									Window 13 , at nucleotide position 238.0
Possible Recombinant: EU834131.1_Candidatus_Liberibacter_solanacearum_isolate_NZ082226_50S 226 bp									Window 14 , at nucleotide position 255.0
Possible Recombinant: JX624241.1_Candidatus_Liberibacter_solanacearum_clone_WA-psyllids-1_50S_L10 226 bp									Window 15 , at nucleotide position 272.0
Possible Recombinant: JX280521.1_Candidatus_Liberibacter_solanacearum_isolate_12_50S_L10 226 bp									Window 16 , at nucleotide position 289.0
Possible Recombinant: JX280520.1_Candidatus_Liberibacter_solanacearum_isolate_3_50S_L10 226 bp									Window 17 , at nucleotide position 306.0
Possible Recombinant: JN863094.1_Candidatus_Liberibacter_solanacearum_isolate_B9_50S_L10 226 bp									Window 18 , at nucleotide position 323.0
Possible Recombinant: MG701023.1_Candidatus_Liberibacter_solanacearum_strain_FI_15-108_50S_L10 226 bp									Possible Recombinant: Herbarium54-50S-rp01 349 bp
Possible Recombinant: MG701025.1_Candidatus_Liberibacter_solanacearum_strain_15-129_50S_L10 226 bp									Possible Recombinant: Herbarium59-50S-rp01 349 bp
Possible Recombinant: MG701026.1_Candidatus_Liberibacter_solanacearum_strain_15-122_50S_L10 226 bp									Possible Recombinant: Herbarium61-50S-rp01 349 bp
Possible Recombinant: MG701027.1_Candidatus_Liberibacter_solanacearum_strain_15-125_50S_L10 226 bp
Possible Recombinant: MG701028.1_Candidatus_Liberibacter_solanacearum_strain_16-7(N3)_50S_L10 226 bp
Possible Recombinant: MG701029.1_Candidatus_Liberibacter_solanacearum_strain_16-26(N1)_50S_L10 226 bp
Possible Recombinant: MG701024.1_Candidatus_Liberibacter_solanacearum_strain_FI 226 bp									HQ454310.1_Candidatus_Liberibacter_solanacearum_strain_220-10_50S_L12 349 bp:
Possible Recombinant: MG701030.1_Candidatus_Liberibacter_solanacearum_strain_13-180_50S_L10 226 bp									Window 1 , at nucleotide position 34.0
Possible Recombinant: MG701031.1_Candidatus_Liberibacter_solanacearum_strain_16-25_50S_L10 226 bp									Window 2 , at nucleotide position 51.0
Possible Recombinant: MG701032.1_Candidatus_Liberibacter_solanacearum_strain_16-KL2_50S_L10 226 bp									Window 3 , at nucleotide position 68.0
Possible Recombinant: MG701033.1_Candidatus_Liberibacter_solanacearum_strain_16-KL3_50S_L10 226 bp									Window 4 , at nucleotide position 85.0
Possible Recombinant: MG701034.1_Candidatus_Liberibacter_solanacearum_strain_16-KL8_50S_L10 226 bp									Window 5 , at nucleotide position 102.0
Possible Recombinant: MG701035.1_Candidatus_Liberibacter_solanacearum_strain_16-KL9_50S_L10 226 bp									Window 6 , at nucleotide position 119.0
Possible Recombinant: MG701036.1_Candidatus_Liberibacter_solanacearum_strain_15-21_50S_L10 226 bp									Window 7 , at nucleotide position 136.0
Possible Recombinant: MG701037.1_Candidatus_Liberibacter_solanacearum_strain_15-31_50S_L10 226 bp									Window 8 , at nucleotide position 153.0
Possible Recombinant: MG701038.1_Candidatus_Liberibacter_solanacearum_strain_16-9_50S_L10 226 bp									Window 9 , at nucleotide position 170.0
Possible Recombinant: MG701039.1_Candidatus_Liberibacter_solanacearum_strain_16-20_50S_L10 226 bp									Window 10 , at nucleotide position 187.0
Possible Recombinant: MG701040.1_Candidatus_Liberibacter_solanacearum_strain_16-24_50S_L10 226 bp									Window 11 , at nucleotide position 204.0
Possible Recombinant: MG701041.1_Candidatus_Liberibacter_solanacearum_strain_14-866_50S_L10 226 bp									Window 12 , at nucleotide position 221.0
Possible Recombinant: MG701042.1_Candidatus_Liberibacter_solanacearum_strain_15-12_50S_L10 226 bp									Window 13 , at nucleotide position 238.0
Possible Recombinant: MG701043.1_Candidatus_Liberibacter_solanacearum_strain_15-214_50S_L10 226 bp									Window 14 , at nucleotide position 255.0
Possible Recombinant: MG701044.1_Candidatus_Liberibacter_solanacearum_strain_15-P24a_50S_L10 226 bp									Window 15 , at nucleotide position 272.0
Possible Recombinant: MG701045.1_Candidatus_Liberibacter_solanacearum_strain_16-1_50S_L10 226 bp									Window 16 , at nucleotide position 289.0
Possible Recombinant: MG701046.1_Candidatus_Liberibacter_solanacearum_strain_16-2_50S_L10 226 bp									Window 17 , at nucleotide position 306.0
Possible Recombinant: MG701047.1_Candidatus_Liberibacter_solanacearum_strain_16-5_50S_L10 226 bp									Window 18 , at nucleotide position 323.0
Possible Recombinant: MG701048.1_Candidatus_Liberibacter_solanacearum_strain_12-230_50S_L10 226 bp									Possible Recombinant: Herbarium54-50S-rp01 349 bp
Possible Recombinant: MG701049.1_Candidatus_Liberibacter_solanacearum_strain_13-355_50S_L10 226 bp									Possible Recombinant: Herbarium59-50S-rp01 349 bp
Possible Recombinant: MG701050.1_Candidatus_Liberibacter_solanacearum_strain_12-96_50S_L10 226 bp									Possible Recombinant: Herbarium61-50S-rp01 349 bp
Possible Recombinant: MG701051.1_Candidatus_Liberibacter_solanacearum_strain_13-544A_50S_L10 226 bp
Possible Recombinant: MG701052.1_Candidatus_Liberibacter_solanacearum_strain_15-165_50S_L10 226 bp
Possible Recombinant: MG701053.1_Candidatus_Liberibacter_solanacearum_strain_15-196_50S_L10 226 bp
Possible Recombinant: MG701054.1_Candidatus_Liberibacter_solanacearum_strain_16-857_50S_L10 226 bp									KY595980.1_Candidatus_Liberibacter_solanacearum_isolate_4345-KZ5_50S_L12 349 bp:
Possible Recombinant: KX752583.1_Candidatus_Liberibacter_solanacearum_isolate_5505002_50S_L10 226 bp									Window 1 , at nucleotide position 34.0
Possible Recombinant: KY777461.1_Candidatus_Liberibacter_solanacearum_haplotype_E_50S_L10 226 bp									Window 2 , at nucleotide position 51.0
Possible Recombinant: HQ454307.1_Candidatus_Liberibacter_solanacearum_strain_289-10_50S_L10 226 bp									Window 3 , at nucleotide position 68.0
Possible Recombinant: JX308305.1_Candidatus_Liberibacter_solanacearum_clone_36_50S_L10 226 bp									Window 4 , at nucleotide position 85.0
Possible Recombinant: KF357912.1_Candidatus_Liberibacter_solanacearum_isolate_12-257_50S_L10 226 bp									Window 5 , at nucleotide position 102.0
Possible Recombinant: HQ454305.1_Candidatus_Liberibacter_solanacearum_strain_04-10_50S_L10 226 bp									Window 6 , at nucleotide position 119.0
Possible Recombinant: HQ454310.1_Candidatus_Liberibacter_solanacearum_strain_220-10_50S_L10 226 bp									Window 7 , at nucleotide position 136.0
Possible Recombinant: KY595980.1_Candidatus_Liberibacter_solanacearum_isolate_4345-KZ5_50S_L10 226 bp									Window 8 , at nucleotide position 153.0
Possible Recombinant: KX434608.1_Candidatus_Liberibacter_solanacearum_strain_LsoBt01_50S_L10 226 bp									Window 9 , at nucleotide position 170.0
Possible Recombinant: HQ454321.1_Candidatus_Liberibacter_solanacearum_strain_84-10_50S_L10 226 bp									Window 10 , at nucleotide position 187.0
Possible Recombinant: KY753132.1_Candidatus_Liberibacter_solanacearum_haplotype_D_50S_L10 226 bp									Window 11 , at nucleotide position 204.0
Possible Recombinant: KY777462.1_Candidatus_Liberibacter_solanacearum_haplotype_D_50S_L10 226 bp									Window 12 , at nucleotide position 221.0
Possible Recombinant: CP002371.1_Candidatus_Liberibacter_solanacearum_CLso-ZC1 226 bp									Window 13 , at nucleotide position 238.0
Possible Recombinant: NZ_JMTK01000005.1_Candidatus_Liberibacter_solanacearum_strain_LsoNZ1_CLso_NZ1_contig5 226 bp									Window 14 , at nucleotide position 255.0
Possible Recombinant: NZ_PKRU02000030.1_Candidatus_Liberibacter_solanacearum_strain_ISR100_PROK_30 226 bp									Window 15 , at nucleotide position 272.0
Window 18 , at nucleotide position 209.0									Window 16 , at nucleotide position 289.0
Possible Recombinant: Herbarium51-50S-rp01 226 bp									Window 17 , at nucleotide position 306.0
Possible Recombinant: Herbarium54-50S-rp01 226 bp									Window 18 , at nucleotide position 323.0
Possible Recombinant: Herbarium59-50S-rp01 226 bp									Possible Recombinant: Herbarium54-50S-rp01 349 bp
Possible Recombinant: Herbarium61-50S-rp01 226 bp									Possible Recombinant: Herbarium59-50S-rp01 349 bp
Possible Recombinant: MH259700.1_Candidatus_Liberibacter_solanacearum_clone_45_13_50S_L10 226 bp									Possible Recombinant: Herbarium61-50S-rp01 349 bp
Possible Recombinant: FJ498805.1_Candidatus_Liberibacter_sp_Burns_50S_L10 226 bp
Possible Recombinant: JF811599.1_Candidatus_Liberibacter_solanacearum_isolate_MX11-05_50S_L10 226 bp
Possible Recombinant: FJ498807.1_Candidatus_Liberibacter_sp_Saltillo_9-08_50S_L10 226 bp
Possible Recombinant: FJ498803.1_Candidatus_Liberibacter_sp_CA_DP-1_50S_L10 226 bp									KX752583.1_Candidatus_Liberibacter_solanacearum_isolate_5505002_50S_L12 349 bp:
Possible Recombinant: FJ957894.1_Candidatus_Liberibacter_solanacearum__50S_L10 226 bp									Window 1 , at nucleotide position 34.0
Possible Recombinant: FJ957895.1_Candidatus_Liberibacter_solanacearum__50S_L10 226 bp									Window 2 , at nucleotide position 51.0
Possible Recombinant: EU834131.1_Candidatus_Liberibacter_solanacearum_isolate_NZ082226_50S 226 bp									Window 3 , at nucleotide position 68.0
Possible Recombinant: JX624241.1_Candidatus_Liberibacter_solanacearum_clone_WA-psyllids-1_50S_L10 226 bp									Window 4 , at nucleotide position 85.0
Possible Recombinant: JX280521.1_Candidatus_Liberibacter_solanacearum_isolate_12_50S_L10 226 bp									Window 5 , at nucleotide position 102.0
Possible Recombinant: JX280520.1_Candidatus_Liberibacter_solanacearum_isolate_3_50S_L10 226 bp									Window 6 , at nucleotide position 119.0
Possible Recombinant: JN863094.1_Candidatus_Liberibacter_solanacearum_isolate_B9_50S_L10 226 bp									Window 7 , at nucleotide position 136.0
Possible Recombinant: MG701023.1_Candidatus_Liberibacter_solanacearum_strain_FI_15-108_50S_L10 226 bp									Window 8 , at nucleotide position 153.0
Possible Recombinant: MG701025.1_Candidatus_Liberibacter_solanacearum_strain_15-129_50S_L10 226 bp									Window 9 , at nucleotide position 170.0
Possible Recombinant: MG701026.1_Candidatus_Liberibacter_solanacearum_strain_15-122_50S_L10 226 bp									Window 10 , at nucleotide position 187.0
Possible Recombinant: MG701027.1_Candidatus_Liberibacter_solanacearum_strain_15-125_50S_L10 226 bp									Window 11 , at nucleotide position 204.0
Possible Recombinant: MG701028.1_Candidatus_Liberibacter_solanacearum_strain_16-7(N3)_50S_L10 226 bp									Window 12 , at nucleotide position 221.0
Possible Recombinant: MG701029.1_Candidatus_Liberibacter_solanacearum_strain_16-26(N1)_50S_L10 226 bp									Window 13 , at nucleotide position 238.0
Possible Recombinant: MG701024.1_Candidatus_Liberibacter_solanacearum_strain_FI 226 bp									Window 14 , at nucleotide position 255.0
Possible Recombinant: MG701030.1_Candidatus_Liberibacter_solanacearum_strain_13-180_50S_L10 226 bp									Window 15 , at nucleotide position 272.0
Possible Recombinant: MG701031.1_Candidatus_Liberibacter_solanacearum_strain_16-25_50S_L10 226 bp									Window 16 , at nucleotide position 289.0
Possible Recombinant: MG701032.1_Candidatus_Liberibacter_solanacearum_strain_16-KL2_50S_L10 226 bp									Window 17 , at nucleotide position 306.0
Possible Recombinant: MG701033.1_Candidatus_Liberibacter_solanacearum_strain_16-KL3_50S_L10 226 bp									Window 18 , at nucleotide position 323.0
Possible Recombinant: MG701034.1_Candidatus_Liberibacter_solanacearum_strain_16-KL8_50S_L10 226 bp									Possible Recombinant: Herbarium54-50S-rp01 349 bp
Possible Recombinant: MG701035.1_Candidatus_Liberibacter_solanacearum_strain_16-KL9_50S_L10 226 bp									Possible Recombinant: Herbarium59-50S-rp01 349 bp
Possible Recombinant: MG701036.1_Candidatus_Liberibacter_solanacearum_strain_15-21_50S_L10 226 bp									Possible Recombinant: Herbarium61-50S-rp01 349 bp
Possible Recombinant: MG701037.1_Candidatus_Liberibacter_solanacearum_strain_15-31_50S_L10 226 bp
Possible Recombinant: MG701038.1_Candidatus_Liberibacter_solanacearum_strain_16-9_50S_L10 226 bp
Possible Recombinant: MG701039.1_Candidatus_Liberibacter_solanacearum_strain_16-20_50S_L10 226 bp
Possible Recombinant: MG701040.1_Candidatus_Liberibacter_solanacearum_strain_16-24_50S_L10 226 bp									HQ454305.1_Candidatus_Liberibacter_solanacearum_strain_04-10_50S_L12 349 bp:
Possible Recombinant: MG701041.1_Candidatus_Liberibacter_solanacearum_strain_14-866_50S_L10 226 bp									Window 1 , at nucleotide position 34.0
Possible Recombinant: MG701042.1_Candidatus_Liberibacter_solanacearum_strain_15-12_50S_L10 226 bp									Window 2 , at nucleotide position 51.0
Possible Recombinant: MG701043.1_Candidatus_Liberibacter_solanacearum_strain_15-214_50S_L10 226 bp									Window 3 , at nucleotide position 68.0
Possible Recombinant: MG701044.1_Candidatus_Liberibacter_solanacearum_strain_15-P24a_50S_L10 226 bp									Window 4 , at nucleotide position 85.0
Possible Recombinant: MG701045.1_Candidatus_Liberibacter_solanacearum_strain_16-1_50S_L10 226 bp									Window 5 , at nucleotide position 102.0
Possible Recombinant: MG701046.1_Candidatus_Liberibacter_solanacearum_strain_16-2_50S_L10 226 bp									Window 6 , at nucleotide position 119.0
Possible Recombinant: MG701047.1_Candidatus_Liberibacter_solanacearum_strain_16-5_50S_L10 226 bp									Window 7 , at nucleotide position 136.0
Possible Recombinant: MG701048.1_Candidatus_Liberibacter_solanacearum_strain_12-230_50S_L10 226 bp									Window 8 , at nucleotide position 153.0
Possible Recombinant: MG701049.1_Candidatus_Liberibacter_solanacearum_strain_13-355_50S_L10 226 bp									Window 9 , at nucleotide position 170.0
Possible Recombinant: MG701050.1_Candidatus_Liberibacter_solanacearum_strain_12-96_50S_L10 226 bp									Window 10 , at nucleotide position 187.0
Possible Recombinant: MG701051.1_Candidatus_Liberibacter_solanacearum_strain_13-544A_50S_L10 226 bp									Window 11 , at nucleotide position 204.0
Possible Recombinant: MG701052.1_Candidatus_Liberibacter_solanacearum_strain_15-165_50S_L10 226 bp									Window 12 , at nucleotide position 221.0
Possible Recombinant: MG701053.1_Candidatus_Liberibacter_solanacearum_strain_15-196_50S_L10 226 bp									Window 13 , at nucleotide position 238.0
Possible Recombinant: MG701054.1_Candidatus_Liberibacter_solanacearum_strain_16-857_50S_L10 226 bp									Window 14 , at nucleotide position 255.0
Possible Recombinant: KX752583.1_Candidatus_Liberibacter_solanacearum_isolate_5505002_50S_L10 226 bp									Window 15 , at nucleotide position 272.0
Possible Recombinant: KY777461.1_Candidatus_Liberibacter_solanacearum_haplotype_E_50S_L10 226 bp									Window 16 , at nucleotide position 289.0
Possible Recombinant: HQ454307.1_Candidatus_Liberibacter_solanacearum_strain_289-10_50S_L10 226 bp									Window 17 , at nucleotide position 306.0
Possible Recombinant: JX308305.1_Candidatus_Liberibacter_solanacearum_clone_36_50S_L10 226 bp									Window 18 , at nucleotide position 323.0
Possible Recombinant: KF357912.1_Candidatus_Liberibacter_solanacearum_isolate_12-257_50S_L10 226 bp									Possible Recombinant: Herbarium54-50S-rp01 349 bp
Possible Recombinant: HQ454305.1_Candidatus_Liberibacter_solanacearum_strain_04-10_50S_L10 226 bp									Possible Recombinant: Herbarium59-50S-rp01 349 bp
Possible Recombinant: HQ454310.1_Candidatus_Liberibacter_solanacearum_strain_220-10_50S_L10 226 bp									Possible Recombinant: Herbarium61-50S-rp01 349 bp
Possible Recombinant: KY595980.1_Candidatus_Liberibacter_solanacearum_isolate_4345-KZ5_50S_L10 226 bp
Possible Recombinant: KX434608.1_Candidatus_Liberibacter_solanacearum_strain_LsoBt01_50S_L10 226 bp
Possible Recombinant: HQ454321.1_Candidatus_Liberibacter_solanacearum_strain_84-10_50S_L10 226 bp
Possible Recombinant: KY753132.1_Candidatus_Liberibacter_solanacearum_haplotype_D_50S_L10 226 bp									HQ454307.1_Candidatus_Liberibacter_solanacearum_strain_289-10_50S_L12 349 bp:
Possible Recombinant: KY777462.1_Candidatus_Liberibacter_solanacearum_haplotype_D_50S_L10 226 bp									Window 1 , at nucleotide position 34.0
Possible Recombinant: CP002371.1_Candidatus_Liberibacter_solanacearum_CLso-ZC1 226 bp									Window 2 , at nucleotide position 51.0
Possible Recombinant: NZ_JMTK01000005.1_Candidatus_Liberibacter_solanacearum_strain_LsoNZ1_CLso_NZ1_contig5 226 bp									Window 3 , at nucleotide position 68.0
Possible Recombinant: NZ_PKRU02000030.1_Candidatus_Liberibacter_solanacearum_strain_ISR100_PROK_30 226 bp									Window 4 , at nucleotide position 85.0
									Window 5 , at nucleotide position 102.0
									Window 6 , at nucleotide position 119.0
									Window 7 , at nucleotide position 136.0
FJ498805.1_Candidatus_Liberibacter_sp_Burns_50S_L10 226 bp:									Window 8 , at nucleotide position 153.0
Window 1 , at nucleotide position 22.0									Window 9 , at nucleotide position 170.0
Possible Recombinant: Herbarium51-50S-rp01 226 bp									Window 10 , at nucleotide position 187.0
Possible Recombinant: Herbarium54-50S-rp01 226 bp									Window 11 , at nucleotide position 204.0
Possible Recombinant: Herbarium59-50S-rp01 226 bp									Window 12 , at nucleotide position 221.0
Possible Recombinant: Herbarium61-50S-rp01 226 bp									Window 13 , at nucleotide position 238.0
Window 2 , at nucleotide position 33.0									Window 14 , at nucleotide position 255.0
Possible Recombinant: Herbarium51-50S-rp01 226 bp									Window 15 , at nucleotide position 272.0
Possible Recombinant: Herbarium54-50S-rp01 226 bp									Window 16 , at nucleotide position 289.0
Possible Recombinant: Herbarium59-50S-rp01 226 bp									Window 17 , at nucleotide position 306.0
Possible Recombinant: Herbarium61-50S-rp01 226 bp									Window 18 , at nucleotide position 323.0
Window 3 , at nucleotide position 44.0									Possible Recombinant: Herbarium54-50S-rp01 349 bp
Window 4 , at nucleotide position 55.0									Possible Recombinant: Herbarium59-50S-rp01 349 bp
Window 5 , at nucleotide position 66.0									Possible Recombinant: Herbarium61-50S-rp01 349 bp
Window 6 , at nucleotide position 77.0
Window 7 , at nucleotide position 88.0
Window 8 , at nucleotide position 99.0
Window 9 , at nucleotide position 110.0									MG701023.1_Candidatus_Liberibacter_solanacearum_strain_FI_15-108_50S_L12 349 bp:
Window 10 , at nucleotide position 121.0									Window 1 , at nucleotide position 34.0
Window 11 , at nucleotide position 132.0									Window 2 , at nucleotide position 51.0
Window 12 , at nucleotide position 143.0									Possible Recombinant: CP001677.5_Candidatus_Liberibacter_asiaticus_str_psy62 349 bp
Window 13 , at nucleotide position 154.0									Window 3 , at nucleotide position 68.0
Window 14 , at nucleotide position 165.0									Window 4 , at nucleotide position 85.0
Window 15 , at nucleotide position 176.0									Window 5 , at nucleotide position 102.0
Window 16 , at nucleotide position 187.0									Window 6 , at nucleotide position 119.0
Window 17 , at nucleotide position 198.0									Window 7 , at nucleotide position 136.0
Possible Recombinant: Herbarium51-50S-rp01 226 bp									Window 8 , at nucleotide position 153.0
Possible Recombinant: Herbarium54-50S-rp01 226 bp									Window 9 , at nucleotide position 170.0
Possible Recombinant: Herbarium59-50S-rp01 226 bp									Window 10 , at nucleotide position 187.0
Possible Recombinant: Herbarium61-50S-rp01 226 bp									Window 11 , at nucleotide position 204.0
Possible Recombinant: MH259700.1_Candidatus_Liberibacter_solanacearum_clone_45_13_50S_L10 226 bp									Window 12 , at nucleotide position 221.0
Possible Recombinant: JF811598.1_Candidatus_Liberibacter_solanacearum_isolate_MX11-02_50S_L10 226 bp									Window 13 , at nucleotide position 238.0
Possible Recombinant: JF811599.1_Candidatus_Liberibacter_solanacearum_isolate_MX11-05_50S_L10 226 bp									Window 14 , at nucleotide position 255.0
Possible Recombinant: FJ498807.1_Candidatus_Liberibacter_sp_Saltillo_9-08_50S_L10 226 bp									Window 15 , at nucleotide position 272.0
Possible Recombinant: FJ498803.1_Candidatus_Liberibacter_sp_CA_DP-1_50S_L10 226 bp									Window 16 , at nucleotide position 289.0
Possible Recombinant: FJ957894.1_Candidatus_Liberibacter_solanacearum__50S_L10 226 bp									Window 17 , at nucleotide position 306.0
Possible Recombinant: FJ957895.1_Candidatus_Liberibacter_solanacearum__50S_L10 226 bp									Window 18 , at nucleotide position 323.0
Possible Recombinant: EU834131.1_Candidatus_Liberibacter_solanacearum_isolate_NZ082226_50S 226 bp									Possible Recombinant: Herbarium54-50S-rp01 349 bp
Possible Recombinant: JX624241.1_Candidatus_Liberibacter_solanacearum_clone_WA-psyllids-1_50S_L10 226 bp									Possible Recombinant: Herbarium59-50S-rp01 349 bp
Possible Recombinant: JX280521.1_Candidatus_Liberibacter_solanacearum_isolate_12_50S_L10 226 bp									Possible Recombinant: Herbarium61-50S-rp01 349 bp
Possible Recombinant: JX280520.1_Candidatus_Liberibacter_solanacearum_isolate_3_50S_L10 226 bp
Possible Recombinant: JN863094.1_Candidatus_Liberibacter_solanacearum_isolate_B9_50S_L10 226 bp
Possible Recombinant: MG701023.1_Candidatus_Liberibacter_solanacearum_strain_FI_15-108_50S_L10 226 bp
Possible Recombinant: MG701025.1_Candidatus_Liberibacter_solanacearum_strain_15-129_50S_L10 226 bp									MG701025.1_Candidatus_Liberibacter_solanacearum_strain_15-129_50S_L12 349 bp:
Possible Recombinant: MG701026.1_Candidatus_Liberibacter_solanacearum_strain_15-122_50S_L10 226 bp									Window 1 , at nucleotide position 34.0
Possible Recombinant: MG701027.1_Candidatus_Liberibacter_solanacearum_strain_15-125_50S_L10 226 bp									Window 2 , at nucleotide position 51.0
Possible Recombinant: MG701028.1_Candidatus_Liberibacter_solanacearum_strain_16-7(N3)_50S_L10 226 bp									Possible Recombinant: CP001677.5_Candidatus_Liberibacter_asiaticus_str_psy62 349 bp
Possible Recombinant: MG701029.1_Candidatus_Liberibacter_solanacearum_strain_16-26(N1)_50S_L10 226 bp									Window 3 , at nucleotide position 68.0
Possible Recombinant: MG701024.1_Candidatus_Liberibacter_solanacearum_strain_FI 226 bp									Window 4 , at nucleotide position 85.0
Possible Recombinant: MG701030.1_Candidatus_Liberibacter_solanacearum_strain_13-180_50S_L10 226 bp									Window 5 , at nucleotide position 102.0
Possible Recombinant: MG701031.1_Candidatus_Liberibacter_solanacearum_strain_16-25_50S_L10 226 bp									Window 6 , at nucleotide position 119.0
Possible Recombinant: MG701032.1_Candidatus_Liberibacter_solanacearum_strain_16-KL2_50S_L10 226 bp									Window 7 , at nucleotide position 136.0
Possible Recombinant: MG701033.1_Candidatus_Liberibacter_solanacearum_strain_16-KL3_50S_L10 226 bp									Window 8 , at nucleotide position 153.0
Possible Recombinant: MG701034.1_Candidatus_Liberibacter_solanacearum_strain_16-KL8_50S_L10 226 bp									Window 9 , at nucleotide position 170.0
Possible Recombinant: MG701035.1_Candidatus_Liberibacter_solanacearum_strain_16-KL9_50S_L10 226 bp									Window 10 , at nucleotide position 187.0
Possible Recombinant: MG701036.1_Candidatus_Liberibacter_solanacearum_strain_15-21_50S_L10 226 bp									Window 11 , at nucleotide position 204.0
Possible Recombinant: MG701037.1_Candidatus_Liberibacter_solanacearum_strain_15-31_50S_L10 226 bp									Window 12 , at nucleotide position 221.0
Possible Recombinant: MG701038.1_Candidatus_Liberibacter_solanacearum_strain_16-9_50S_L10 226 bp									Window 13 , at nucleotide position 238.0
Possible Recombinant: MG701039.1_Candidatus_Liberibacter_solanacearum_strain_16-20_50S_L10 226 bp									Window 14 , at nucleotide position 255.0
Possible Recombinant: MG701040.1_Candidatus_Liberibacter_solanacearum_strain_16-24_50S_L10 226 bp									Window 15 , at nucleotide position 272.0
Possible Recombinant: MG701041.1_Candidatus_Liberibacter_solanacearum_strain_14-866_50S_L10 226 bp									Window 16 , at nucleotide position 289.0
Possible Recombinant: MG701042.1_Candidatus_Liberibacter_solanacearum_strain_15-12_50S_L10 226 bp									Window 17 , at nucleotide position 306.0
Possible Recombinant: MG701043.1_Candidatus_Liberibacter_solanacearum_strain_15-214_50S_L10 226 bp									Window 18 , at nucleotide position 323.0
Possible Recombinant: MG701044.1_Candidatus_Liberibacter_solanacearum_strain_15-P24a_50S_L10 226 bp									Possible Recombinant: Herbarium54-50S-rp01 349 bp
Possible Recombinant: MG701045.1_Candidatus_Liberibacter_solanacearum_strain_16-1_50S_L10 226 bp									Possible Recombinant: Herbarium59-50S-rp01 349 bp
Possible Recombinant: MG701046.1_Candidatus_Liberibacter_solanacearum_strain_16-2_50S_L10 226 bp									Possible Recombinant: Herbarium61-50S-rp01 349 bp
Possible Recombinant: MG701047.1_Candidatus_Liberibacter_solanacearum_strain_16-5_50S_L10 226 bp
Possible Recombinant: MG701048.1_Candidatus_Liberibacter_solanacearum_strain_12-230_50S_L10 226 bp
Possible Recombinant: MG701049.1_Candidatus_Liberibacter_solanacearum_strain_13-355_50S_L10 226 bp
Possible Recombinant: MG701050.1_Candidatus_Liberibacter_solanacearum_strain_12-96_50S_L10 226 bp									MG701026.1_Candidatus_Liberibacter_solanacearum_strain_15-122_50S_L12 349 bp:
Possible Recombinant: MG701051.1_Candidatus_Liberibacter_solanacearum_strain_13-544A_50S_L10 226 bp									Window 1 , at nucleotide position 34.0
Possible Recombinant: MG701052.1_Candidatus_Liberibacter_solanacearum_strain_15-165_50S_L10 226 bp									Window 2 , at nucleotide position 51.0
Possible Recombinant: MG701053.1_Candidatus_Liberibacter_solanacearum_strain_15-196_50S_L10 226 bp									Possible Recombinant: CP001677.5_Candidatus_Liberibacter_asiaticus_str_psy62 349 bp
Possible Recombinant: MG701054.1_Candidatus_Liberibacter_solanacearum_strain_16-857_50S_L10 226 bp									Window 3 , at nucleotide position 68.0
Possible Recombinant: KX752583.1_Candidatus_Liberibacter_solanacearum_isolate_5505002_50S_L10 226 bp									Window 4 , at nucleotide position 85.0
Possible Recombinant: KY777461.1_Candidatus_Liberibacter_solanacearum_haplotype_E_50S_L10 226 bp									Window 5 , at nucleotide position 102.0
Possible Recombinant: HQ454307.1_Candidatus_Liberibacter_solanacearum_strain_289-10_50S_L10 226 bp									Window 6 , at nucleotide position 119.0
Possible Recombinant: JX308305.1_Candidatus_Liberibacter_solanacearum_clone_36_50S_L10 226 bp									Window 7 , at nucleotide position 136.0
Possible Recombinant: KF357912.1_Candidatus_Liberibacter_solanacearum_isolate_12-257_50S_L10 226 bp									Window 8 , at nucleotide position 153.0
Possible Recombinant: HQ454305.1_Candidatus_Liberibacter_solanacearum_strain_04-10_50S_L10 226 bp									Window 9 , at nucleotide position 170.0
Possible Recombinant: HQ454310.1_Candidatus_Liberibacter_solanacearum_strain_220-10_50S_L10 226 bp									Window 10 , at nucleotide position 187.0
Possible Recombinant: KY595980.1_Candidatus_Liberibacter_solanacearum_isolate_4345-KZ5_50S_L10 226 bp									Window 11 , at nucleotide position 204.0
Possible Recombinant: KX434608.1_Candidatus_Liberibacter_solanacearum_strain_LsoBt01_50S_L10 226 bp									Window 12 , at nucleotide position 221.0
Possible Recombinant: HQ454321.1_Candidatus_Liberibacter_solanacearum_strain_84-10_50S_L10 226 bp									Window 13 , at nucleotide position 238.0
Possible Recombinant: KY753132.1_Candidatus_Liberibacter_solanacearum_haplotype_D_50S_L10 226 bp									Window 14 , at nucleotide position 255.0
Possible Recombinant: KY777462.1_Candidatus_Liberibacter_solanacearum_haplotype_D_50S_L10 226 bp									Window 15 , at nucleotide position 272.0
Possible Recombinant: CP002371.1_Candidatus_Liberibacter_solanacearum_CLso-ZC1 226 bp									Window 16 , at nucleotide position 289.0
Possible Recombinant: NZ_JMTK01000005.1_Candidatus_Liberibacter_solanacearum_strain_LsoNZ1_CLso_NZ1_contig5 226 bp									Window 17 , at nucleotide position 306.0
Possible Recombinant: NZ_PKRU02000030.1_Candidatus_Liberibacter_solanacearum_strain_ISR100_PROK_30 226 bp									Window 18 , at nucleotide position 323.0
Window 18 , at nucleotide position 209.0									Possible Recombinant: Herbarium54-50S-rp01 349 bp
Possible Recombinant: Herbarium51-50S-rp01 226 bp									Possible Recombinant: Herbarium59-50S-rp01 349 bp
Possible Recombinant: Herbarium54-50S-rp01 226 bp									Possible Recombinant: Herbarium61-50S-rp01 349 bp
Possible Recombinant: Herbarium59-50S-rp01 226 bp
Possible Recombinant: Herbarium61-50S-rp01 226 bp
Possible Recombinant: MH259700.1_Candidatus_Liberibacter_solanacearum_clone_45_13_50S_L10 226 bp
Possible Recombinant: JF811598.1_Candidatus_Liberibacter_solanacearum_isolate_MX11-02_50S_L10 226 bp									MG701027.1_Candidatus_Liberibacter_solanacearum_strain_15-125_50S_L12 349 bp:
Possible Recombinant: JF811599.1_Candidatus_Liberibacter_solanacearum_isolate_MX11-05_50S_L10 226 bp									Window 1 , at nucleotide position 34.0
Possible Recombinant: FJ498807.1_Candidatus_Liberibacter_sp_Saltillo_9-08_50S_L10 226 bp									Window 2 , at nucleotide position 51.0
Possible Recombinant: FJ498803.1_Candidatus_Liberibacter_sp_CA_DP-1_50S_L10 226 bp									Possible Recombinant: CP001677.5_Candidatus_Liberibacter_asiaticus_str_psy62 349 bp
Possible Recombinant: FJ957894.1_Candidatus_Liberibacter_solanacearum__50S_L10 226 bp									Window 3 , at nucleotide position 68.0
Possible Recombinant: FJ957895.1_Candidatus_Liberibacter_solanacearum__50S_L10 226 bp									Window 4 , at nucleotide position 85.0
Possible Recombinant: EU834131.1_Candidatus_Liberibacter_solanacearum_isolate_NZ082226_50S 226 bp									Window 5 , at nucleotide position 102.0
Possible Recombinant: JX624241.1_Candidatus_Liberibacter_solanacearum_clone_WA-psyllids-1_50S_L10 226 bp									Window 6 , at nucleotide position 119.0
Possible Recombinant: JX280521.1_Candidatus_Liberibacter_solanacearum_isolate_12_50S_L10 226 bp									Window 7 , at nucleotide position 136.0
Possible Recombinant: JX280520.1_Candidatus_Liberibacter_solanacearum_isolate_3_50S_L10 226 bp									Window 8 , at nucleotide position 153.0
Possible Recombinant: JN863094.1_Candidatus_Liberibacter_solanacearum_isolate_B9_50S_L10 226 bp									Window 9 , at nucleotide position 170.0
Possible Recombinant: MG701023.1_Candidatus_Liberibacter_solanacearum_strain_FI_15-108_50S_L10 226 bp									Window 10 , at nucleotide position 187.0
Possible Recombinant: MG701025.1_Candidatus_Liberibacter_solanacearum_strain_15-129_50S_L10 226 bp									Window 11 , at nucleotide position 204.0
Possible Recombinant: MG701026.1_Candidatus_Liberibacter_solanacearum_strain_15-122_50S_L10 226 bp									Window 12 , at nucleotide position 221.0
Possible Recombinant: MG701027.1_Candidatus_Liberibacter_solanacearum_strain_15-125_50S_L10 226 bp									Window 13 , at nucleotide position 238.0
Possible Recombinant: MG701028.1_Candidatus_Liberibacter_solanacearum_strain_16-7(N3)_50S_L10 226 bp									Window 14 , at nucleotide position 255.0
Possible Recombinant: MG701029.1_Candidatus_Liberibacter_solanacearum_strain_16-26(N1)_50S_L10 226 bp									Window 15 , at nucleotide position 272.0
Possible Recombinant: MG701024.1_Candidatus_Liberibacter_solanacearum_strain_FI 226 bp									Window 16 , at nucleotide position 289.0
Possible Recombinant: MG701030.1_Candidatus_Liberibacter_solanacearum_strain_13-180_50S_L10 226 bp									Window 17 , at nucleotide position 306.0
Possible Recombinant: MG701031.1_Candidatus_Liberibacter_solanacearum_strain_16-25_50S_L10 226 bp									Window 18 , at nucleotide position 323.0
Possible Recombinant: MG701032.1_Candidatus_Liberibacter_solanacearum_strain_16-KL2_50S_L10 226 bp									Possible Recombinant: Herbarium54-50S-rp01 349 bp
Possible Recombinant: MG701033.1_Candidatus_Liberibacter_solanacearum_strain_16-KL3_50S_L10 226 bp									Possible Recombinant: Herbarium59-50S-rp01 349 bp
Possible Recombinant: MG701034.1_Candidatus_Liberibacter_solanacearum_strain_16-KL8_50S_L10 226 bp									Possible Recombinant: Herbarium61-50S-rp01 349 bp
Possible Recombinant: MG701035.1_Candidatus_Liberibacter_solanacearum_strain_16-KL9_50S_L10 226 bp
Possible Recombinant: MG701036.1_Candidatus_Liberibacter_solanacearum_strain_15-21_50S_L10 226 bp
Possible Recombinant: MG701037.1_Candidatus_Liberibacter_solanacearum_strain_15-31_50S_L10 226 bp
Possible Recombinant: MG701038.1_Candidatus_Liberibacter_solanacearum_strain_16-9_50S_L10 226 bp									MG701028.1_Candidatus_Liberibacter_solanacearum_strain_16-7(N3)_50S_L12 349 bp:
Possible Recombinant: MG701039.1_Candidatus_Liberibacter_solanacearum_strain_16-20_50S_L10 226 bp									Window 1 , at nucleotide position 34.0
Possible Recombinant: MG701040.1_Candidatus_Liberibacter_solanacearum_strain_16-24_50S_L10 226 bp									Window 2 , at nucleotide position 51.0
Possible Recombinant: MG701041.1_Candidatus_Liberibacter_solanacearum_strain_14-866_50S_L10 226 bp									Possible Recombinant: CP001677.5_Candidatus_Liberibacter_asiaticus_str_psy62 349 bp
Possible Recombinant: MG701042.1_Candidatus_Liberibacter_solanacearum_strain_15-12_50S_L10 226 bp									Window 3 , at nucleotide position 68.0
Possible Recombinant: MG701043.1_Candidatus_Liberibacter_solanacearum_strain_15-214_50S_L10 226 bp									Window 4 , at nucleotide position 85.0
Possible Recombinant: MG701044.1_Candidatus_Liberibacter_solanacearum_strain_15-P24a_50S_L10 226 bp									Window 5 , at nucleotide position 102.0
Possible Recombinant: MG701045.1_Candidatus_Liberibacter_solanacearum_strain_16-1_50S_L10 226 bp									Window 6 , at nucleotide position 119.0
Possible Recombinant: MG701046.1_Candidatus_Liberibacter_solanacearum_strain_16-2_50S_L10 226 bp									Window 7 , at nucleotide position 136.0
Possible Recombinant: MG701047.1_Candidatus_Liberibacter_solanacearum_strain_16-5_50S_L10 226 bp									Window 8 , at nucleotide position 153.0
Possible Recombinant: MG701048.1_Candidatus_Liberibacter_solanacearum_strain_12-230_50S_L10 226 bp									Window 9 , at nucleotide position 170.0
Possible Recombinant: MG701049.1_Candidatus_Liberibacter_solanacearum_strain_13-355_50S_L10 226 bp									Window 10 , at nucleotide position 187.0
Possible Recombinant: MG701050.1_Candidatus_Liberibacter_solanacearum_strain_12-96_50S_L10 226 bp									Window 11 , at nucleotide position 204.0
Possible Recombinant: MG701051.1_Candidatus_Liberibacter_solanacearum_strain_13-544A_50S_L10 226 bp									Window 12 , at nucleotide position 221.0
Possible Recombinant: MG701052.1_Candidatus_Liberibacter_solanacearum_strain_15-165_50S_L10 226 bp									Window 13 , at nucleotide position 238.0
Possible Recombinant: MG701053.1_Candidatus_Liberibacter_solanacearum_strain_15-196_50S_L10 226 bp									Window 14 , at nucleotide position 255.0
Possible Recombinant: MG701054.1_Candidatus_Liberibacter_solanacearum_strain_16-857_50S_L10 226 bp									Window 15 , at nucleotide position 272.0
Possible Recombinant: KX752583.1_Candidatus_Liberibacter_solanacearum_isolate_5505002_50S_L10 226 bp									Window 16 , at nucleotide position 289.0
Possible Recombinant: KY777461.1_Candidatus_Liberibacter_solanacearum_haplotype_E_50S_L10 226 bp									Window 17 , at nucleotide position 306.0
Possible Recombinant: HQ454307.1_Candidatus_Liberibacter_solanacearum_strain_289-10_50S_L10 226 bp									Window 18 , at nucleotide position 323.0
Possible Recombinant: JX308305.1_Candidatus_Liberibacter_solanacearum_clone_36_50S_L10 226 bp									Possible Recombinant: Herbarium54-50S-rp01 349 bp
Possible Recombinant: KF357912.1_Candidatus_Liberibacter_solanacearum_isolate_12-257_50S_L10 226 bp									Possible Recombinant: Herbarium59-50S-rp01 349 bp
Possible Recombinant: HQ454305.1_Candidatus_Liberibacter_solanacearum_strain_04-10_50S_L10 226 bp									Possible Recombinant: Herbarium61-50S-rp01 349 bp
Possible Recombinant: HQ454310.1_Candidatus_Liberibacter_solanacearum_strain_220-10_50S_L10 226 bp
Possible Recombinant: KY595980.1_Candidatus_Liberibacter_solanacearum_isolate_4345-KZ5_50S_L10 226 bp
Possible Recombinant: KX434608.1_Candidatus_Liberibacter_solanacearum_strain_LsoBt01_50S_L10 226 bp
Possible Recombinant: HQ454321.1_Candidatus_Liberibacter_solanacearum_strain_84-10_50S_L10 226 bp									MG701029.1_Candidatus_Liberibacter_solanacearum_strain_16-26(N1)_50S_L12 349 bp:
Possible Recombinant: KY753132.1_Candidatus_Liberibacter_solanacearum_haplotype_D_50S_L10 226 bp									Window 1 , at nucleotide position 34.0
Possible Recombinant: KY777462.1_Candidatus_Liberibacter_solanacearum_haplotype_D_50S_L10 226 bp									Window 2 , at nucleotide position 51.0
Possible Recombinant: CP002371.1_Candidatus_Liberibacter_solanacearum_CLso-ZC1 226 bp									Possible Recombinant: CP001677.5_Candidatus_Liberibacter_asiaticus_str_psy62 349 bp
Possible Recombinant: NZ_JMTK01000005.1_Candidatus_Liberibacter_solanacearum_strain_LsoNZ1_CLso_NZ1_contig5 226 bp									Window 3 , at nucleotide position 68.0
Possible Recombinant: NZ_PKRU02000030.1_Candidatus_Liberibacter_solanacearum_strain_ISR100_PROK_30 226 bp									Window 4 , at nucleotide position 85.0
									Window 5 , at nucleotide position 102.0
									Window 6 , at nucleotide position 119.0
									Window 7 , at nucleotide position 136.0
JF811599.1_Candidatus_Liberibacter_solanacearum_isolate_MX11-05_50S_L10 226 bp:									Window 8 , at nucleotide position 153.0
Window 1 , at nucleotide position 22.0									Window 9 , at nucleotide position 170.0
Possible Recombinant: Herbarium51-50S-rp01 226 bp									Window 10 , at nucleotide position 187.0
Possible Recombinant: Herbarium54-50S-rp01 226 bp									Window 11 , at nucleotide position 204.0
Possible Recombinant: Herbarium59-50S-rp01 226 bp									Window 12 , at nucleotide position 221.0
Possible Recombinant: Herbarium61-50S-rp01 226 bp									Window 13 , at nucleotide position 238.0
Window 2 , at nucleotide position 33.0									Window 14 , at nucleotide position 255.0
Possible Recombinant: Herbarium51-50S-rp01 226 bp									Window 15 , at nucleotide position 272.0
Possible Recombinant: Herbarium54-50S-rp01 226 bp									Window 16 , at nucleotide position 289.0
Possible Recombinant: Herbarium59-50S-rp01 226 bp									Window 17 , at nucleotide position 306.0
Possible Recombinant: Herbarium61-50S-rp01 226 bp									Window 18 , at nucleotide position 323.0
Window 3 , at nucleotide position 44.0									Possible Recombinant: Herbarium54-50S-rp01 349 bp
Window 4 , at nucleotide position 55.0									Possible Recombinant: Herbarium59-50S-rp01 349 bp
Window 5 , at nucleotide position 66.0									Possible Recombinant: Herbarium61-50S-rp01 349 bp
Window 6 , at nucleotide position 77.0
Window 7 , at nucleotide position 88.0
Window 8 , at nucleotide position 99.0
Window 9 , at nucleotide position 110.0									CP001677.5_Candidatus_Liberibacter_asiaticus_str_psy62 349 bp:
Window 10 , at nucleotide position 121.0									Window 1 , at nucleotide position 34.0
Window 11 , at nucleotide position 132.0									Window 2 , at nucleotide position 51.0
Window 12 , at nucleotide position 143.0									Possible Recombinant: Herbarium51-50S-rp01 349 bp
Window 13 , at nucleotide position 154.0									Possible Recombinant: Herbarium54-50S-rp01 349 bp
Window 14 , at nucleotide position 165.0									Possible Recombinant: Herbarium59-50S-rp01 349 bp
Window 15 , at nucleotide position 176.0									Possible Recombinant: Herbarium61-50S-rp01 349 bp
Window 16 , at nucleotide position 187.0									Possible Recombinant: MH259700.1_Candidatus_Liberibacter_solanacearum_clone_45.13_50S_L12 349 bp
Window 17 , at nucleotide position 198.0									Possible Recombinant: JF811599.1_Candidatus_Liberibacter_solanacearum_isolate_MX11-05_50S_L12 349 bp
Possible Recombinant: Herbarium51-50S-rp01 226 bp									Possible Recombinant: FJ498807.1_Candidatus_Liberibacter_sp_Saltillo_9-08_50S_L12 349 bp
Possible Recombinant: Herbarium54-50S-rp01 226 bp									Possible Recombinant: FJ498805.1_Candidatus_Liberibacter_sp_Burns_50S_L12 349 bp
Possible Recombinant: Herbarium59-50S-rp01 226 bp									Possible Recombinant: JX280521.1_Candidatus_Liberibacter_solanacearum_isolate_12_50S_L12 349 bp
Possible Recombinant: Herbarium61-50S-rp01 226 bp									Possible Recombinant: JX280520.1_Candidatus_Liberibacter_solanacearum_isolate_3_50S_L12 349 bp
Possible Recombinant: MH259700.1_Candidatus_Liberibacter_solanacearum_clone_45_13_50S_L10 226 bp									Possible Recombinant: JN863094.1_Candidatus_Liberibacter_solanacearum_isolate_B9_50S_L12 349 bp
Possible Recombinant: JF811598.1_Candidatus_Liberibacter_solanacearum_isolate_MX11-02_50S_L10 226 bp									Possible Recombinant: JF811598.1_Candidatus_Liberibacter_solanacearum_isolate_MX11-02_50S_L12 349 bp
Possible Recombinant: FJ498805.1_Candidatus_Liberibacter_sp_Burns_50S_L10 226 bp									Possible Recombinant: FJ498803.1_Candidatus_Liberibacter_sp_CA_DP-1_50S_L12 349 bp
Possible Recombinant: FJ498807.1_Candidatus_Liberibacter_sp_Saltillo_9-08_50S_L10 226 bp									Possible Recombinant: FJ957894.1_Candidatus_Liberibacter_solanacearum__50S_L12 349 bp
Possible Recombinant: FJ498803.1_Candidatus_Liberibacter_sp_CA_DP-1_50S_L10 226 bp									Possible Recombinant: FJ957895.1_Candidatus_Liberibacter_solanacearum__50S_L12 349 bp
Possible Recombinant: FJ957894.1_Candidatus_Liberibacter_solanacearum__50S_L10 226 bp									Possible Recombinant: EU834131.1_Candidatus_Liberibacter_solanacearum_isolate_NZ082226_50S_L12 349 bp
Possible Recombinant: FJ957895.1_Candidatus_Liberibacter_solanacearum__50S_L10 226 bp									Possible Recombinant: JX624241.1_Candidatus_Liberibacter_solanacearum_clone_WA-psyllids-1_50S_L12 349 bp
Possible Recombinant: EU834131.1_Candidatus_Liberibacter_solanacearum_isolate_NZ082226_50S 226 bp									Possible Recombinant: MG701024.1_Candidatus_Liberibacter_solanacearum_strain_FI_15-167_50S_L12 349 bp
Possible Recombinant: JX624241.1_Candidatus_Liberibacter_solanacearum_clone_WA-psyllids-1_50S_L10 226 bp									Possible Recombinant: MG701030.1_Candidatus_Liberibacter_solanacearum_strain_13-180_50S_L12 349 bp
Possible Recombinant: JX280521.1_Candidatus_Liberibacter_solanacearum_isolate_12_50S_L10 226 bp									Possible Recombinant: MG701031.1_Candidatus_Liberibacter_solanacearum_strain_16-25_50S_L12 349 bp
Possible Recombinant: JX280520.1_Candidatus_Liberibacter_solanacearum_isolate_3_50S_L10 226 bp									Possible Recombinant: MG701032.1_Candidatus_Liberibacter_solanacearum_strain_16-KL2_50S_L12 349 bp
Possible Recombinant: JN863094.1_Candidatus_Liberibacter_solanacearum_isolate_B9_50S_L10 226 bp									Possible Recombinant: MG701033.1_Candidatus_Liberibacter_solanacearum_strain_16-KL3_50S_L12 349 bp
Possible Recombinant: MG701023.1_Candidatus_Liberibacter_solanacearum_strain_FI_15-108_50S_L10 226 bp									Possible Recombinant: MG701034.1_Candidatus_Liberibacter_solanacearum_strain_16-KL8_50S_L12 349 bp
Possible Recombinant: MG701025.1_Candidatus_Liberibacter_solanacearum_strain_15-129_50S_L10 226 bp									Possible Recombinant: MG701035.1_Candidatus_Liberibacter_solanacearum_strain_16-KL9_50S_L12 349 bp
Possible Recombinant: MG701026.1_Candidatus_Liberibacter_solanacearum_strain_15-122_50S_L10 226 bp									Possible Recombinant: MG701036.1_Candidatus_Liberibacter_solanacearum_strain_15-21_50S_L12 349 bp
Possible Recombinant: MG701027.1_Candidatus_Liberibacter_solanacearum_strain_15-125_50S_L10 226 bp									Possible Recombinant: MG701037.1_Candidatus_Liberibacter_solanacearum_strain_15-31_50S_L12 349 bp
Possible Recombinant: MG701028.1_Candidatus_Liberibacter_solanacearum_strain_16-7(N3)_50S_L10 226 bp									Possible Recombinant: MG701038.1_Candidatus_Liberibacter_solanacearum_strain_16-9_50S_L12 349 bp
Possible Recombinant: MG701029.1_Candidatus_Liberibacter_solanacearum_strain_16-26(N1)_50S_L10 226 bp									Possible Recombinant: MG701039.1_Candidatus_Liberibacter_solanacearum_strain_16-20_50S_L12 349 bp
Possible Recombinant: MG701024.1_Candidatus_Liberibacter_solanacearum_strain_FI 226 bp									Possible Recombinant: MG701040.1_Candidatus_Liberibacter_solanacearum_strain_16-24_50S_L12 349 bp
Possible Recombinant: MG701030.1_Candidatus_Liberibacter_solanacearum_strain_13-180_50S_L10 226 bp									Possible Recombinant: MG701041.1_Candidatus_Liberibacter_solanacearum_strain_14-866_50S_L12 349 bp
Possible Recombinant: MG701031.1_Candidatus_Liberibacter_solanacearum_strain_16-25_50S_L10 226 bp									Possible Recombinant: MG701042.1_Candidatus_Liberibacter_solanacearum_strain_15-12_50S_L12 349 bp
Possible Recombinant: MG701032.1_Candidatus_Liberibacter_solanacearum_strain_16-KL2_50S_L10 226 bp									Possible Recombinant: MG701043.1_Candidatus_Liberibacter_solanacearum_strain_15-214_50S_L12 349 bp
Possible Recombinant: MG701033.1_Candidatus_Liberibacter_solanacearum_strain_16-KL3_50S_L10 226 bp									Possible Recombinant: MG701044.1_Candidatus_Liberibacter_solanacearum_strain_15-P24a_50S_L12 349 bp
Possible Recombinant: MG701034.1_Candidatus_Liberibacter_solanacearum_strain_16-KL8_50S_L10 226 bp									Possible Recombinant: MG701045.1_Candidatus_Liberibacter_solanacearum_strain_16-1_50S_L12 349 bp
Possible Recombinant: MG701035.1_Candidatus_Liberibacter_solanacearum_strain_16-KL9_50S_L10 226 bp									Possible Recombinant: MG701046.1_Candidatus_Liberibacter_solanacearum_strain_16-2_50S_L12 349 bp
Possible Recombinant: MG701036.1_Candidatus_Liberibacter_solanacearum_strain_15-21_50S_L10 226 bp									Possible Recombinant: MG701047.1_Candidatus_Liberibacter_solanacearum_strain_16-5_50S_L12 349 bp
Possible Recombinant: MG701037.1_Candidatus_Liberibacter_solanacearum_strain_15-31_50S_L10 226 bp									Possible Recombinant: MG701048.1_Candidatus_Liberibacter_solanacearum_strain_12-230_50S_L12 349 bp
Possible Recombinant: MG701038.1_Candidatus_Liberibacter_solanacearum_strain_16-9_50S_L10 226 bp									Possible Recombinant: MG701049.1_Candidatus_Liberibacter_solanacearum_strain_13-355_50S_L12 349 bp
Possible Recombinant: MG701039.1_Candidatus_Liberibacter_solanacearum_strain_16-20_50S_L10 226 bp									Possible Recombinant: MG701050.1_Candidatus_Liberibacter_solanacearum_strain_12-96_50S_L12 349 bp
Possible Recombinant: MG701040.1_Candidatus_Liberibacter_solanacearum_strain_16-24_50S_L10 226 bp									Possible Recombinant: MG701051.1_Candidatus_Liberibacter_solanacearum_strain_13-544A_50S_L12 349 bp
Possible Recombinant: MG701041.1_Candidatus_Liberibacter_solanacearum_strain_14-866_50S_L10 226 bp									Possible Recombinant: MG701052.1_Candidatus_Liberibacter_solanacearum_strain_15-165_50S_L12 349 bp
Possible Recombinant: MG701042.1_Candidatus_Liberibacter_solanacearum_strain_15-12_50S_L10 226 bp									Possible Recombinant: MG701053.1_Candidatus_Liberibacter_solanacearum_strain_15-196_50S_L12 349 bp
Possible Recombinant: MG701043.1_Candidatus_Liberibacter_solanacearum_strain_15-214_50S_L10 226 bp									Possible Recombinant: MG701054.1_Candidatus_Liberibacter_solanacearum_strain_16-857_50S_L12 349 bp
Possible Recombinant: MG701044.1_Candidatus_Liberibacter_solanacearum_strain_15-P24a_50S_L10 226 bp									Possible Recombinant: MG701023.1_Candidatus_Liberibacter_solanacearum_strain_FI_15-108_50S_L12 349 bp
Possible Recombinant: MG701045.1_Candidatus_Liberibacter_solanacearum_strain_16-1_50S_L10 226 bp									Possible Recombinant: MG701025.1_Candidatus_Liberibacter_solanacearum_strain_15-129_50S_L12 349 bp
Possible Recombinant: MG701046.1_Candidatus_Liberibacter_solanacearum_strain_16-2_50S_L10 226 bp									Possible Recombinant: MG701026.1_Candidatus_Liberibacter_solanacearum_strain_15-122_50S_L12 349 bp
Possible Recombinant: MG701047.1_Candidatus_Liberibacter_solanacearum_strain_16-5_50S_L10 226 bp									Possible Recombinant: MG701027.1_Candidatus_Liberibacter_solanacearum_strain_15-125_50S_L12 349 bp
Possible Recombinant: MG701048.1_Candidatus_Liberibacter_solanacearum_strain_12-230_50S_L10 226 bp									Possible Recombinant: MG701028.1_Candidatus_Liberibacter_solanacearum_strain_16-7(N3)_50S_L12 349 bp
Possible Recombinant: MG701049.1_Candidatus_Liberibacter_solanacearum_strain_13-355_50S_L10 226 bp									Possible Recombinant: MG701029.1_Candidatus_Liberibacter_solanacearum_strain_16-26(N1)_50S_L12 349 bp
Possible Recombinant: MG701050.1_Candidatus_Liberibacter_solanacearum_strain_12-96_50S_L10 226 bp									Possible Recombinant: CP002371.1_Candidatus_Liberibacter_solanacearum_CLso-ZC1 349 bp
Possible Recombinant: MG701051.1_Candidatus_Liberibacter_solanacearum_strain_13-544A_50S_L10 226 bp									Possible Recombinant: NZ_JMTK01000005.1_Candidatus_Liberibacter_solanacearum_strain_LsoNZ1_CLso_NZ1_contig5 349 bp
Possible Recombinant: MG701052.1_Candidatus_Liberibacter_solanacearum_strain_15-165_50S_L10 226 bp									Window 3 , at nucleotide position 68.0
Possible Recombinant: MG701053.1_Candidatus_Liberibacter_solanacearum_strain_15-196_50S_L10 226 bp									Window 4 , at nucleotide position 85.0
Possible Recombinant: MG701054.1_Candidatus_Liberibacter_solanacearum_strain_16-857_50S_L10 226 bp									Window 5 , at nucleotide position 102.0
Possible Recombinant: KX752583.1_Candidatus_Liberibacter_solanacearum_isolate_5505002_50S_L10 226 bp									Window 6 , at nucleotide position 119.0
Possible Recombinant: KY777461.1_Candidatus_Liberibacter_solanacearum_haplotype_E_50S_L10 226 bp									Window 7 , at nucleotide position 136.0
Possible Recombinant: HQ454307.1_Candidatus_Liberibacter_solanacearum_strain_289-10_50S_L10 226 bp									Window 8 , at nucleotide position 153.0
Possible Recombinant: JX308305.1_Candidatus_Liberibacter_solanacearum_clone_36_50S_L10 226 bp									Window 9 , at nucleotide position 170.0
Possible Recombinant: KF357912.1_Candidatus_Liberibacter_solanacearum_isolate_12-257_50S_L10 226 bp									Window 10 , at nucleotide position 187.0
Possible Recombinant: HQ454305.1_Candidatus_Liberibacter_solanacearum_strain_04-10_50S_L10 226 bp									Window 11 , at nucleotide position 204.0
Possible Recombinant: HQ454310.1_Candidatus_Liberibacter_solanacearum_strain_220-10_50S_L10 226 bp									Window 12 , at nucleotide position 221.0
Possible Recombinant: KY595980.1_Candidatus_Liberibacter_solanacearum_isolate_4345-KZ5_50S_L10 226 bp									Window 13 , at nucleotide position 238.0
Possible Recombinant: KX434608.1_Candidatus_Liberibacter_solanacearum_strain_LsoBt01_50S_L10 226 bp									Window 14 , at nucleotide position 255.0
Possible Recombinant: HQ454321.1_Candidatus_Liberibacter_solanacearum_strain_84-10_50S_L10 226 bp									Window 15 , at nucleotide position 272.0
Possible Recombinant: KY753132.1_Candidatus_Liberibacter_solanacearum_haplotype_D_50S_L10 226 bp									Window 16 , at nucleotide position 289.0
Possible Recombinant: KY777462.1_Candidatus_Liberibacter_solanacearum_haplotype_D_50S_L10 226 bp									Window 17 , at nucleotide position 306.0
Possible Recombinant: CP002371.1_Candidatus_Liberibacter_solanacearum_CLso-ZC1 226 bp									Window 18 , at nucleotide position 323.0
Possible Recombinant: NZ_JMTK01000005.1_Candidatus_Liberibacter_solanacearum_strain_LsoNZ1_CLso_NZ1_contig5 226 bp
Possible Recombinant: NZ_PKRU02000030.1_Candidatus_Liberibacter_solanacearum_strain_ISR100_PROK_30 226 bp
Window 18 , at nucleotide position 209.0
Possible Recombinant: Herbarium51-50S-rp01 226 bp									CP002371.1_Candidatus_Liberibacter_solanacearum_CLso-ZC1 349 bp:
Possible Recombinant: Herbarium54-50S-rp01 226 bp									Window 1 , at nucleotide position 34.0
Possible Recombinant: Herbarium59-50S-rp01 226 bp									Window 2 , at nucleotide position 51.0
Possible Recombinant: Herbarium61-50S-rp01 226 bp									Possible Recombinant: CP001677.5_Candidatus_Liberibacter_asiaticus_str_psy62 349 bp
Possible Recombinant: MH259700.1_Candidatus_Liberibacter_solanacearum_clone_45_13_50S_L10 226 bp									Window 3 , at nucleotide position 68.0
Possible Recombinant: JF811598.1_Candidatus_Liberibacter_solanacearum_isolate_MX11-02_50S_L10 226 bp									Window 4 , at nucleotide position 85.0
Possible Recombinant: FJ498805.1_Candidatus_Liberibacter_sp_Burns_50S_L10 226 bp									Window 5 , at nucleotide position 102.0
Possible Recombinant: FJ498807.1_Candidatus_Liberibacter_sp_Saltillo_9-08_50S_L10 226 bp									Window 6 , at nucleotide position 119.0
Possible Recombinant: FJ498803.1_Candidatus_Liberibacter_sp_CA_DP-1_50S_L10 226 bp									Window 7 , at nucleotide position 136.0
Possible Recombinant: FJ957894.1_Candidatus_Liberibacter_solanacearum__50S_L10 226 bp									Window 8 , at nucleotide position 153.0
Possible Recombinant: FJ957895.1_Candidatus_Liberibacter_solanacearum__50S_L10 226 bp									Window 9 , at nucleotide position 170.0
Possible Recombinant: EU834131.1_Candidatus_Liberibacter_solanacearum_isolate_NZ082226_50S 226 bp									Window 10 , at nucleotide position 187.0
Possible Recombinant: JX624241.1_Candidatus_Liberibacter_solanacearum_clone_WA-psyllids-1_50S_L10 226 bp									Window 11 , at nucleotide position 204.0
Possible Recombinant: JX280521.1_Candidatus_Liberibacter_solanacearum_isolate_12_50S_L10 226 bp									Window 12 , at nucleotide position 221.0
Possible Recombinant: JX280520.1_Candidatus_Liberibacter_solanacearum_isolate_3_50S_L10 226 bp									Window 13 , at nucleotide position 238.0
Possible Recombinant: JN863094.1_Candidatus_Liberibacter_solanacearum_isolate_B9_50S_L10 226 bp									Window 14 , at nucleotide position 255.0
Possible Recombinant: MG701023.1_Candidatus_Liberibacter_solanacearum_strain_FI_15-108_50S_L10 226 bp									Window 15 , at nucleotide position 272.0
Possible Recombinant: MG701025.1_Candidatus_Liberibacter_solanacearum_strain_15-129_50S_L10 226 bp									Window 16 , at nucleotide position 289.0
Possible Recombinant: MG701026.1_Candidatus_Liberibacter_solanacearum_strain_15-122_50S_L10 226 bp									Window 17 , at nucleotide position 306.0
Possible Recombinant: MG701027.1_Candidatus_Liberibacter_solanacearum_strain_15-125_50S_L10 226 bp									Window 18 , at nucleotide position 323.0
Possible Recombinant: MG701028.1_Candidatus_Liberibacter_solanacearum_strain_16-7(N3)_50S_L10 226 bp									Possible Recombinant: Herbarium54-50S-rp01 349 bp
Possible Recombinant: MG701029.1_Candidatus_Liberibacter_solanacearum_strain_16-26(N1)_50S_L10 226 bp									Possible Recombinant: Herbarium59-50S-rp01 349 bp
Possible Recombinant: MG701024.1_Candidatus_Liberibacter_solanacearum_strain_FI 226 bp									Possible Recombinant: Herbarium61-50S-rp01 349 bp
Possible Recombinant: MG701030.1_Candidatus_Liberibacter_solanacearum_strain_13-180_50S_L10 226 bp
Possible Recombinant: MG701031.1_Candidatus_Liberibacter_solanacearum_strain_16-25_50S_L10 226 bp
Possible Recombinant: MG701032.1_Candidatus_Liberibacter_solanacearum_strain_16-KL2_50S_L10 226 bp
Possible Recombinant: MG701033.1_Candidatus_Liberibacter_solanacearum_strain_16-KL3_50S_L10 226 bp									NZ_JMTK01000005.1_Candidatus_Liberibacter_solanacearum_strain_LsoNZ1_CLso_NZ1_contig5 349 bp:
Possible Recombinant: MG701034.1_Candidatus_Liberibacter_solanacearum_strain_16-KL8_50S_L10 226 bp									Window 1 , at nucleotide position 34.0
Possible Recombinant: MG701035.1_Candidatus_Liberibacter_solanacearum_strain_16-KL9_50S_L10 226 bp									Window 2 , at nucleotide position 51.0
Possible Recombinant: MG701036.1_Candidatus_Liberibacter_solanacearum_strain_15-21_50S_L10 226 bp									Possible Recombinant: CP001677.5_Candidatus_Liberibacter_asiaticus_str_psy62 349 bp
Possible Recombinant: MG701037.1_Candidatus_Liberibacter_solanacearum_strain_15-31_50S_L10 226 bp									Window 3 , at nucleotide position 68.0
Possible Recombinant: MG701038.1_Candidatus_Liberibacter_solanacearum_strain_16-9_50S_L10 226 bp									Window 4 , at nucleotide position 85.0
Possible Recombinant: MG701039.1_Candidatus_Liberibacter_solanacearum_strain_16-20_50S_L10 226 bp									Window 5 , at nucleotide position 102.0
Possible Recombinant: MG701040.1_Candidatus_Liberibacter_solanacearum_strain_16-24_50S_L10 226 bp									Window 6 , at nucleotide position 119.0
Possible Recombinant: MG701041.1_Candidatus_Liberibacter_solanacearum_strain_14-866_50S_L10 226 bp									Window 7 , at nucleotide position 136.0
Possible Recombinant: MG701042.1_Candidatus_Liberibacter_solanacearum_strain_15-12_50S_L10 226 bp									Window 8 , at nucleotide position 153.0
Possible Recombinant: MG701043.1_Candidatus_Liberibacter_solanacearum_strain_15-214_50S_L10 226 bp									Window 9 , at nucleotide position 170.0
Possible Recombinant: MG701044.1_Candidatus_Liberibacter_solanacearum_strain_15-P24a_50S_L10 226 bp									Window 10 , at nucleotide position 187.0
Possible Recombinant: MG701045.1_Candidatus_Liberibacter_solanacearum_strain_16-1_50S_L10 226 bp									Window 11 , at nucleotide position 204.0
Possible Recombinant: MG701046.1_Candidatus_Liberibacter_solanacearum_strain_16-2_50S_L10 226 bp									Window 12 , at nucleotide position 221.0
Possible Recombinant: MG701047.1_Candidatus_Liberibacter_solanacearum_strain_16-5_50S_L10 226 bp									Window 13 , at nucleotide position 238.0
Possible Recombinant: MG701048.1_Candidatus_Liberibacter_solanacearum_strain_12-230_50S_L10 226 bp									Window 14 , at nucleotide position 255.0
Possible Recombinant: MG701049.1_Candidatus_Liberibacter_solanacearum_strain_13-355_50S_L10 226 bp									Window 15 , at nucleotide position 272.0
Possible Recombinant: MG701050.1_Candidatus_Liberibacter_solanacearum_strain_12-96_50S_L10 226 bp									Window 16 , at nucleotide position 289.0
Possible Recombinant: MG701051.1_Candidatus_Liberibacter_solanacearum_strain_13-544A_50S_L10 226 bp									Window 17 , at nucleotide position 306.0
Possible Recombinant: MG701052.1_Candidatus_Liberibacter_solanacearum_strain_15-165_50S_L10 226 bp									Window 18 , at nucleotide position 323.0
[truncated: 8,789 more rows]

## Sheet: Sup Table 6
50S ribosomal protein rplJ/rplL loci polymorphisms	Haplotype	20	22	32	71	89	118	138	140	144	146	149	161	171	198	234	298	358	369	382	387	404	410	436	442	454	481	490	491	498	517	556	559	571	586	587	592
[truncated: 66 more rows]

[truncated: 9 more sheets: Sup Table 7, Sup Table 8, Sup Table 9, Sup Table 10, Sup Table 11, Sup Table 12, Sup Table 13, Sup Table 14, Sup Table 15]
